# Supplementary material for: ﻿A taxonomic revision of GarciniasectionGarcinia (Clusiaceae) in Thailand
Source: PhytoKeys. 2024 Jul 15;244:175–211. doi: 10.3897/phytokeys.244.126207 (PMC11263817; doi:10.3897/phytokeys.244.126207)
Supplement: XML Treatment for Garcinia L. section Garcinia [file phytokeys.244.126207-treatment1.xml]

<!DOCTYPE tp:taxon-treatment
  PUBLIC "-//TaxonX//DTD Taxonomic Treatment Publishing DTD v0 20100105//EN" "tax-treatment-NSO.dtd">
<tp:taxon-treatment xmlns:tp="http://www.plazi.org/taxpub"><tp:treatment-meta><kwd-group><label>Taxon classification</label><kwd>
                <named-content content-type="kingdom">Plantae</named-content>
              </kwd><kwd>
                <named-content content-type="order">Malpighiales</named-content>
              </kwd><kwd>
                <named-content content-type="family">Clusiaceae</named-content>
              </kwd></kwd-group><mixed-citation publication-type="journal"><person-group><name><surname>Ngernsaengsaruay</surname><given-names>Chatchai</given-names></name><name><surname>Chanton</surname><given-names>Pichet</given-names></name><name><surname>Leksungnoen</surname><given-names>Nisa</given-names></name><name><surname>Chaiprasongsuk</surname><given-names>Minta</given-names></name><name><surname>Thunthawanich</surname><given-names>Raweewan</given-names></name></person-group><article-title>﻿A taxonomic revision of <tp:taxon-name><tp:taxon-name-part taxon-name-part-type="genus" reg="Garcinia">Garcinia</tp:taxon-name-part><tp:taxon-name-part taxon-name-part-type="infraspecific-rank">section</tp:taxon-name-part><tp:taxon-name-part taxon-name-part-type="section" reg="Garcinia">Garcinia</tp:taxon-name-part></tp:taxon-name> (<tp:taxon-name><tp:taxon-name-part taxon-name-part-type="family">Clusiaceae</tp:taxon-name-part></tp:taxon-name>) in Thailand</article-title><source>PhytoKeys</source><day>15</day><month>07</month><year>2024</year><volume>244</volume><fpage>175</fpage><lpage>211</lpage><pub-id pub-id-type="doi">10.3897/phytokeys.244.126207</pub-id></mixed-citation></tp:treatment-meta><tp:nomenclature><label>﻿</label><tp:taxon-name>
              <object-id xmlns:xlink="http://www.w3.org/1999/xlink" content-type="arpha" xlink:type="simple">275EF791-5280-56AF-A421-167B3ABB7801</object-id>
              <tp:taxon-name-part taxon-name-part-type="genus" reg="Garcinia">Garcinia</tp:taxon-name-part>
              <tp:taxon-name-part taxon-name-part-type="authority">L.</tp:taxon-name-part>
              <tp:taxon-name-part taxon-name-part-type="infraspecific-rank">section</tp:taxon-name-part>
              <tp:taxon-name-part taxon-name-part-type="section" reg="Garcinia">Garcinia</tp:taxon-name-part>
            </tp:taxon-name><tp:taxon-authority>L., Sp. Pl. 1: 443. 1753; S. W. Jones, Morphology and Major Taxonomy of Garcinia (Guttiferae), Ph.D. Thesis (unpublished): 284. 1980; Nazre et al., Phytotaxa 373(1): 14. 2018; M. Gaudeul et al., PhytoKeys 239: 93. 2024.</tp:taxon-authority></tp:nomenclature><tp:treatment-sec sec-type="material" id="SECID0E3MAE"><title>Type.</title><p><italic><tp:taxon-name><tp:taxon-name-part taxon-name-part-type="genus" reg="Garcinia">Garcinia</tp:taxon-name-part><tp:taxon-name-part taxon-name-part-type="species" reg="mangostana">mangostana</tp:taxon-name-part></tp:taxon-name></italic> L., Sp. Pl. 1: 443. 1753.</p></tp:treatment-sec><tp:treatment-sec sec-type="description" id="SECID0ENNAE"><title>Description.</title><p><bold><italic>Habit</italic></bold> evergreen trees, sometimes with buttresses near the base of the main stem of large trees; latex yellow (i.e., <italic><tp:taxon-name><tp:taxon-name-part taxon-name-part-type="genus" reg="Garcinia">G.</tp:taxon-name-part><tp:taxon-name-part taxon-name-part-type="species" reg="exigua">exigua</tp:taxon-name-part></tp:taxon-name></italic> and <tp:taxon-name><tp:taxon-name-part taxon-name-part-type="genus" reg="Garcinia">G.</tp:taxon-name-part><tp:taxon-name-part taxon-name-part-type="species" reg="mangostana">mangostana</tp:taxon-name-part><tp:taxon-name-part taxon-name-part-type="infraspecific-rank">var.</tp:taxon-name-part><tp:taxon-name-part taxon-name-part-type="variety" reg="mangostana">mangostana</tp:taxon-name-part></tp:taxon-name>) or white, turning yellow (i.e., <italic><tp:taxon-name><tp:taxon-name-part taxon-name-part-type="genus" reg="Garcinia">G.</tp:taxon-name-part><tp:taxon-name-part taxon-name-part-type="species" reg="celebica">celebica</tp:taxon-name-part></tp:taxon-name></italic>), sticky; branches decussate, horizontal or nearly horizontal; branchlets 4-ridged, glabrous. <bold><italic>Terminal bud</italic></bold> concealed between the bases of the uppermost pair of petioles. <bold><italic>Leaves</italic></bold> decussate, small (i.e., <italic><tp:taxon-name><tp:taxon-name-part taxon-name-part-type="genus" reg="Garcinia">G.</tp:taxon-name-part><tp:taxon-name-part taxon-name-part-type="species" reg="exigua">exigua</tp:taxon-name-part></tp:taxon-name></italic>) or big (i.e., <italic><tp:taxon-name><tp:taxon-name-part taxon-name-part-type="genus" reg="Garcinia">G.</tp:taxon-name-part><tp:taxon-name-part taxon-name-part-type="species" reg="celebica">celebica</tp:taxon-name-part></tp:taxon-name></italic> and <tp:taxon-name><tp:taxon-name-part taxon-name-part-type="genus" reg="Garcinia">G.</tp:taxon-name-part><tp:taxon-name-part taxon-name-part-type="species" reg="mangostana">mangostana</tp:taxon-name-part><tp:taxon-name-part taxon-name-part-type="infraspecific-rank">var.</tp:taxon-name-part><tp:taxon-name-part taxon-name-part-type="variety" reg="mangostana">mangostana</tp:taxon-name-part></tp:taxon-name>); lamina coriaceous or thickly coriaceous, glabrous; secondary veins curving towards the margin and connected in distinct loops and united into one (i.e., <italic><tp:taxon-name><tp:taxon-name-part taxon-name-part-type="genus" reg="Garcinia">G.</tp:taxon-name-part><tp:taxon-name-part taxon-name-part-type="species" reg="celebica">celebica</tp:taxon-name-part></tp:taxon-name></italic> and <italic><tp:taxon-name><tp:taxon-name-part taxon-name-part-type="genus" reg="Garcinia">G.</tp:taxon-name-part><tp:taxon-name-part taxon-name-part-type="species" reg="exigua">exigua</tp:taxon-name-part></tp:taxon-name></italic>) or two intramarginal veins (i.e., <tp:taxon-name><tp:taxon-name-part taxon-name-part-type="genus" reg="Garcinia">G.</tp:taxon-name-part><tp:taxon-name-part taxon-name-part-type="species" reg="mangostana">mangostana</tp:taxon-name-part><tp:taxon-name-part taxon-name-part-type="infraspecific-rank">var.</tp:taxon-name-part><tp:taxon-name-part taxon-name-part-type="variety" reg="mangostana">mangostana</tp:taxon-name-part></tp:taxon-name>), with interrupted long wavy lines (glandular wavy lines, also called exudate containing canals) of differing lengths, running across the secondary veins to the apex or the margin; petiole grooved or not grooved above, transversely rugose, usually with a basal appendage clasping the branchlets. <bold><italic>Inflorescences</italic></bold> terminal, simple cymes, in a cluster of two to several flowers, or sometimes a solitary flower (in the female flowers). <bold><italic>Flowers</italic></bold> unisexual, plants dioecious, 4-merous; bracteoles caducous; sepals and petals decussate. <bold><italic>Male flowers</italic></bold>: stamens numerous, united into a single 4-lobed (i.e., <italic><tp:taxon-name><tp:taxon-name-part taxon-name-part-type="genus" reg="Garcinia">G.</tp:taxon-name-part><tp:taxon-name-part taxon-name-part-type="species" reg="celebica">celebica</tp:taxon-name-part></tp:taxon-name></italic> and <italic><tp:taxon-name><tp:taxon-name-part taxon-name-part-type="genus" reg="Garcinia">G.</tp:taxon-name-part><tp:taxon-name-part taxon-name-part-type="species" reg="exigua">exigua</tp:taxon-name-part></tp:taxon-name></italic>) or 4-angled bundle (i.e., <tp:taxon-name><tp:taxon-name-part taxon-name-part-type="genus" reg="Garcinia">G.</tp:taxon-name-part><tp:taxon-name-part taxon-name-part-type="species" reg="mangostana">mangostana</tp:taxon-name-part><tp:taxon-name-part taxon-name-part-type="infraspecific-rank">var.</tp:taxon-name-part><tp:taxon-name-part taxon-name-part-type="variety" reg="mangostana">mangostana</tp:taxon-name-part></tp:taxon-name> from <xref ref-type="bibr" rid="B31">Nazre et al. 2018</xref>), antepetalous (opposite the petals); anthers small, 2-thecous; pistillode present or absent. <bold><italic>Female flowers</italic></bold>: staminodes absent or present; pistil fungiform (mushroom-shaped); ovary unlobed, usually multilocular; stigma sessile, distinctly or weakly lobed and smooth or rough. <bold><italic>Fruits</italic></bold> berries, subglobose, globose, depressed globose or broadly ellipsoid, small (i.e., <italic><tp:taxon-name><tp:taxon-name-part taxon-name-part-type="genus" reg="Garcinia">G.</tp:taxon-name-part><tp:taxon-name-part taxon-name-part-type="species" reg="exigua">exigua</tp:taxon-name-part></tp:taxon-name></italic>) or big (i.e., <italic><tp:taxon-name><tp:taxon-name-part taxon-name-part-type="genus" reg="Garcinia">G.</tp:taxon-name-part><tp:taxon-name-part taxon-name-part-type="species" reg="celebica">celebica</tp:taxon-name-part></tp:taxon-name></italic> and <tp:taxon-name><tp:taxon-name-part taxon-name-part-type="genus" reg="Garcinia">G.</tp:taxon-name-part><tp:taxon-name-part taxon-name-part-type="species" reg="mangostana">mangostana</tp:taxon-name-part><tp:taxon-name-part taxon-name-part-type="infraspecific-rank">var.</tp:taxon-name-part><tp:taxon-name-part taxon-name-part-type="variety" reg="mangostana">mangostana</tp:taxon-name-part></tp:taxon-name>), without or with a short beak at the apex, with thick or thin pericarp, turning woody when dry; persistent stigma flattened or slightly convex, distinctly or weakly lobed; persistent sepals usually larger than in flowering materials. <bold><italic>Seeds</italic></bold> (1–)4–9, usually with a fleshy pulp.</p><p><tp:taxon-name><tp:taxon-name-part taxon-name-part-type="genus" reg="Garcinia">Garcinia</tp:taxon-name-part><tp:taxon-name-part taxon-name-part-type="infraspecific-rank">section</tp:taxon-name-part><tp:taxon-name-part taxon-name-part-type="section" reg="Garcinia">Garcinia</tp:taxon-name-part></tp:taxon-name> is characterized by its terminal inflorescences of simple cymes (in a cluster of two to several flowers), or sometimes a solitary flower (in the female flowers); flowers with 4 sepals and 4 petals; male flowers often with a pistillode, stamens united into a single 4-lobed or 4-angled bundle, and with 2-thecous anthers; usually multilocular ovaries, and stigmas with distinctly or weakly lobed and smooth or rough; and fruits with a smooth surface.</p><p>A section of 15 species worldwide (<xref ref-type="bibr" rid="B12">Gaudeul et al. 2024</xref>); three species in Thailand (i.e., two native species: <italic><tp:taxon-name><tp:taxon-name-part taxon-name-part-type="genus" reg="Garcinia">Garcinia</tp:taxon-name-part><tp:taxon-name-part taxon-name-part-type="species" reg="celebica">celebica</tp:taxon-name-part></tp:taxon-name></italic> L. and <italic><tp:taxon-name><tp:taxon-name-part taxon-name-part-type="genus" reg="Garcinia">G.</tp:taxon-name-part><tp:taxon-name-part taxon-name-part-type="species" reg="exigua">exigua</tp:taxon-name-part></tp:taxon-name></italic> Nazre, and one cultivated species and variety: <tp:taxon-name><tp:taxon-name-part taxon-name-part-type="genus" reg="Garcinia">G.</tp:taxon-name-part><tp:taxon-name-part taxon-name-part-type="species" reg="mangostana">mangostana</tp:taxon-name-part><tp:taxon-name-part taxon-name-part-type="authority">L.</tp:taxon-name-part><tp:taxon-name-part taxon-name-part-type="infraspecific-rank">var.</tp:taxon-name-part><tp:taxon-name-part taxon-name-part-type="variety" reg="mangostana">mangostana</tp:taxon-name-part></tp:taxon-name>). Numbers of species in <tp:taxon-name><tp:taxon-name-part taxon-name-part-type="genus" reg="Garcinia">Garcinia</tp:taxon-name-part><tp:taxon-name-part taxon-name-part-type="infraspecific-rank">section</tp:taxon-name-part><tp:taxon-name-part taxon-name-part-type="section" reg="Garcinia">Garcinia</tp:taxon-name-part></tp:taxon-name> recognized by <xref ref-type="bibr" rid="B21">Jones (1980)</xref>, <xref ref-type="bibr" rid="B31">Nazre et al. (2018)</xref>, and <xref ref-type="bibr" rid="B12">Gaudeul et al. (2024)</xref> is shown in Table <xref ref-type="table" rid="T1">1</xref>.</p><table-wrap id="T1" position="float" orientation="portrait"><label>Table 1.</label><caption><p>Numbers of species in <tp:taxon-name><tp:taxon-name-part taxon-name-part-type="genus" reg="Garcinia">Garcinia</tp:taxon-name-part><tp:taxon-name-part taxon-name-part-type="infraspecific-rank">section</tp:taxon-name-part><tp:taxon-name-part taxon-name-part-type="section" reg="Garcinia">Garcinia</tp:taxon-name-part></tp:taxon-name> recognized by <xref ref-type="bibr" rid="B21">Jones (1980)</xref>, <xref ref-type="bibr" rid="B31">Nazre et al. (2018)</xref>, and <xref ref-type="bibr" rid="B12">Gaudeul et al. (2024)</xref>.</p></caption><table id="TID0ECPBI" rules="all"><tbody><tr><th rowspan="1" colspan="1">
                      <xref ref-type="bibr" rid="B21">Jones (1980)</xref>
                    </th><th rowspan="1" colspan="1">
                      <xref ref-type="bibr" rid="B31">Nazre et al. (2018)</xref>
                    </th><th rowspan="1" colspan="1">
                      <xref ref-type="bibr" rid="B12">Gaudeul et al. (2024)</xref>
                    </th></tr><tr><td rowspan="1" colspan="1">–</td><td rowspan="1" colspan="1">1. <italic><tp:taxon-name><tp:taxon-name-part taxon-name-part-type="genus" reg="Garcinia">Garcinia</tp:taxon-name-part><tp:taxon-name-part taxon-name-part-type="species" reg="acuticosta">acuticosta</tp:taxon-name-part></tp:taxon-name></italic> Nazre</td><td rowspan="1" colspan="1">1. <italic><tp:taxon-name><tp:taxon-name-part taxon-name-part-type="genus" reg="Garcinia">Garcinia</tp:taxon-name-part><tp:taxon-name-part taxon-name-part-type="species" reg="acuticosta">acuticosta</tp:taxon-name-part></tp:taxon-name></italic> Nazre</td></tr><tr><td rowspan="1" colspan="1">1. <italic><tp:taxon-name><tp:taxon-name-part taxon-name-part-type="genus" reg="Garcinia">Garcinia</tp:taxon-name-part><tp:taxon-name-part taxon-name-part-type="species" reg="affinis">affinis</tp:taxon-name-part></tp:taxon-name></italic> Wall.</td><td rowspan="1" colspan="1"><italic><tp:taxon-name><tp:taxon-name-part taxon-name-part-type="genus" reg="Garcinia">Garcinia</tp:taxon-name-part><tp:taxon-name-part taxon-name-part-type="species" reg="affinis">affinis</tp:taxon-name-part></tp:taxon-name></italic> Wall. ex Pierre, <italic>nom. illeg.</italic> = <italic><tp:taxon-name><tp:taxon-name-part taxon-name-part-type="genus" reg="Garcinia">Garcinia</tp:taxon-name-part><tp:taxon-name-part taxon-name-part-type="species" reg="celebica">celebica</tp:taxon-name-part></tp:taxon-name></italic> L. (<xref ref-type="bibr" rid="B30">Nazre 2010</xref>)</td><td rowspan="1" colspan="1">–</td></tr><tr><td rowspan="1" colspan="1">2. <italic><tp:taxon-name><tp:taxon-name-part taxon-name-part-type="genus" reg="Garcinia">Garcinia</tp:taxon-name-part><tp:taxon-name-part taxon-name-part-type="species" reg="anomala">anomala</tp:taxon-name-part></tp:taxon-name></italic> Planch. &amp; Triana</td><td rowspan="1" colspan="1">Excluded species</td><td rowspan="1" colspan="1">Unplaced species</td></tr><tr><td rowspan="1" colspan="1">3. <italic><tp:taxon-name><tp:taxon-name-part taxon-name-part-type="genus" reg="Garcinia">Garcinia</tp:taxon-name-part><tp:taxon-name-part taxon-name-part-type="species" reg="baillonii">baillonii</tp:taxon-name-part></tp:taxon-name></italic> Pierre</td><td rowspan="1" colspan="1">–</td><td rowspan="1" colspan="1">–</td></tr><tr><td rowspan="1" colspan="1">4. <italic><tp:taxon-name><tp:taxon-name-part taxon-name-part-type="genus" reg="Garcinia">Garcinia</tp:taxon-name-part><tp:taxon-name-part taxon-name-part-type="species" reg="basacensis">basacensis</tp:taxon-name-part></tp:taxon-name></italic> Pierre</td><td rowspan="1" colspan="1">= <italic><tp:taxon-name><tp:taxon-name-part taxon-name-part-type="genus" reg="Garcinia">Garcinia</tp:taxon-name-part><tp:taxon-name-part taxon-name-part-type="species" reg="celebica">celebica</tp:taxon-name-part></tp:taxon-name></italic> L.</td><td rowspan="1" colspan="1">–</td></tr><tr><td rowspan="1" colspan="1">5. <italic><tp:taxon-name><tp:taxon-name-part taxon-name-part-type="genus" reg="Garcinia">Garcinia</tp:taxon-name-part><tp:taxon-name-part taxon-name-part-type="species" reg="benthamii">benthamii</tp:taxon-name-part></tp:taxon-name></italic> Pierre</td><td rowspan="1" colspan="1">= <italic><tp:taxon-name><tp:taxon-name-part taxon-name-part-type="genus" reg="Garcinia">Garcinia</tp:taxon-name-part><tp:taxon-name-part taxon-name-part-type="species" reg="celebica">celebica</tp:taxon-name-part></tp:taxon-name></italic> L.</td><td rowspan="1" colspan="1">–</td></tr><tr><td rowspan="1" colspan="1">6. <italic><tp:taxon-name><tp:taxon-name-part taxon-name-part-type="genus" reg="Garcinia">Garcinia</tp:taxon-name-part><tp:taxon-name-part taxon-name-part-type="species" reg="blancoi">blancoi</tp:taxon-name-part></tp:taxon-name></italic> Pierre</td><td rowspan="1" colspan="1">With unknown status</td><td rowspan="1" colspan="1">Unplaced species</td></tr><tr><td rowspan="1" colspan="1">7. <italic><tp:taxon-name><tp:taxon-name-part taxon-name-part-type="genus" reg="Garcinia">Garcinia</tp:taxon-name-part><tp:taxon-name-part taxon-name-part-type="species" reg="calleryi">calleryi</tp:taxon-name-part></tp:taxon-name></italic> Pierre</td><td rowspan="1" colspan="1">–</td><td rowspan="1" colspan="1">–</td></tr><tr><td rowspan="1" colspan="1">8. <italic><tp:taxon-name><tp:taxon-name-part taxon-name-part-type="genus" reg="Garcinia">Garcinia</tp:taxon-name-part><tp:taxon-name-part taxon-name-part-type="species" reg="celebica">celebica</tp:taxon-name-part></tp:taxon-name></italic> L.</td><td rowspan="1" colspan="1">2. <italic><tp:taxon-name><tp:taxon-name-part taxon-name-part-type="genus" reg="Garcinia">Garcinia</tp:taxon-name-part><tp:taxon-name-part taxon-name-part-type="species" reg="celebica">celebica</tp:taxon-name-part></tp:taxon-name></italic> L.</td><td rowspan="1" colspan="1">2. <italic><tp:taxon-name><tp:taxon-name-part taxon-name-part-type="genus" reg="Garcinia">Garcinia</tp:taxon-name-part><tp:taxon-name-part taxon-name-part-type="species" reg="celebica">celebica</tp:taxon-name-part></tp:taxon-name></italic> L.</td></tr><tr><td rowspan="1" colspan="1">9. <italic><tp:taxon-name><tp:taxon-name-part taxon-name-part-type="genus" reg="Garcinia">Garcinia</tp:taxon-name-part><tp:taxon-name-part taxon-name-part-type="species" reg="chapelieri">chapelieri</tp:taxon-name-part></tp:taxon-name></italic> (Planch. &amp; Triana) H. Perrier</td><td rowspan="1" colspan="1">Excluded species</td><td rowspan="1" colspan="1"><tp:taxon-name><tp:taxon-name-part taxon-name-part-type="genus" reg="Garcinia">Garcinia</tp:taxon-name-part><tp:taxon-name-part taxon-name-part-type="infraspecific-rank">section</tp:taxon-name-part><tp:taxon-name-part taxon-name-part-type="section" reg="Brindonia">Brindonia</tp:taxon-name-part></tp:taxon-name> (Thoars) Choisy</td></tr><tr><td rowspan="1" colspan="1">10. <italic><tp:taxon-name><tp:taxon-name-part taxon-name-part-type="genus" reg="Garcinia">Garcinia</tp:taxon-name-part><tp:taxon-name-part taxon-name-part-type="species" reg="cornea">cornea</tp:taxon-name-part></tp:taxon-name></italic> L.</td><td rowspan="1" colspan="1">= <italic><tp:taxon-name><tp:taxon-name-part taxon-name-part-type="genus" reg="Garcinia">Garcinia</tp:taxon-name-part><tp:taxon-name-part taxon-name-part-type="species" reg="celebica">celebica</tp:taxon-name-part></tp:taxon-name></italic> L.</td><td rowspan="1" colspan="1">–</td></tr><tr><td rowspan="1" colspan="1">11. <italic><tp:taxon-name><tp:taxon-name-part taxon-name-part-type="genus" reg="Garcinia">Garcinia</tp:taxon-name-part><tp:taxon-name-part taxon-name-part-type="species" reg="costata">costata</tp:taxon-name-part></tp:taxon-name></italic> Hemsl. ex King</td><td rowspan="1" colspan="1">Excluded species</td><td rowspan="1" colspan="1"><tp:taxon-name><tp:taxon-name-part taxon-name-part-type="genus" reg="Garcinia">Garcinia</tp:taxon-name-part><tp:taxon-name-part taxon-name-part-type="infraspecific-rank">section</tp:taxon-name-part><tp:taxon-name-part taxon-name-part-type="section" reg="Brindonia">Brindonia</tp:taxon-name-part></tp:taxon-name> (Thoars) Choisy</td></tr><tr><td rowspan="1" colspan="1">12. <italic><tp:taxon-name><tp:taxon-name-part taxon-name-part-type="genus" reg="Garcinia">Garcinia</tp:taxon-name-part><tp:taxon-name-part taxon-name-part-type="species" reg="cumingiana">cumingiana</tp:taxon-name-part></tp:taxon-name></italic> Pierre</td><td rowspan="1" colspan="1">–</td><td rowspan="1" colspan="1">–</td></tr><tr><td rowspan="1" colspan="1">13. <italic><tp:taxon-name><tp:taxon-name-part taxon-name-part-type="genus" reg="Garcinia">Garcinia</tp:taxon-name-part><tp:taxon-name-part taxon-name-part-type="species" reg="diospyrifolia">diospyrifolia</tp:taxon-name-part></tp:taxon-name></italic> Pierre</td><td rowspan="1" colspan="1">3a. <italic><tp:taxon-name><tp:taxon-name-part taxon-name-part-type="genus" reg="Garcinia">Garcinia</tp:taxon-name-part><tp:taxon-name-part taxon-name-part-type="species" reg="diospyrifolia">diospyrifolia</tp:taxon-name-part></tp:taxon-name></italic> Pierre var. <italic><tp:taxon-name><tp:taxon-name-part taxon-name-part-type="genus" reg="Garcinia"/><tp:taxon-name-part taxon-name-part-type="species" reg="diospyrifolia"/><tp:taxon-name-part taxon-name-part-type="variety" reg="Diospyrifolia">Diospyrifolia</tp:taxon-name-part></tp:taxon-name></italic></td><td rowspan="1" colspan="1">3. <italic><tp:taxon-name><tp:taxon-name-part taxon-name-part-type="genus" reg="Garcinia">Garcinia</tp:taxon-name-part><tp:taxon-name-part taxon-name-part-type="species" reg="diospyrifolia">diospyrifolia</tp:taxon-name-part></tp:taxon-name></italic> Pierre</td></tr><tr><td rowspan="1" colspan="1">–</td><td rowspan="1" colspan="1">3b. <tp:taxon-name><tp:taxon-name-part taxon-name-part-type="genus" reg="Garcinia">Garcinia</tp:taxon-name-part><tp:taxon-name-part taxon-name-part-type="species" reg="diospyrifolia">diospyrifolia</tp:taxon-name-part><tp:taxon-name-part taxon-name-part-type="authority">Pierre</tp:taxon-name-part><tp:taxon-name-part taxon-name-part-type="infraspecific-rank">var.</tp:taxon-name-part><tp:taxon-name-part taxon-name-part-type="variety" reg="cataractalis">cataractalis</tp:taxon-name-part></tp:taxon-name> (Whitmore) Nazre</td><td rowspan="1" colspan="1">–</td></tr><tr><td rowspan="1" colspan="1">–</td><td rowspan="1" colspan="1">3c. <tp:taxon-name><tp:taxon-name-part taxon-name-part-type="genus" reg="Garcinia">Garcinia</tp:taxon-name-part><tp:taxon-name-part taxon-name-part-type="species" reg="diospyrifolia">diospyrifolia</tp:taxon-name-part><tp:taxon-name-part taxon-name-part-type="authority">Pierre</tp:taxon-name-part><tp:taxon-name-part taxon-name-part-type="infraspecific-rank">var.</tp:taxon-name-part><tp:taxon-name-part taxon-name-part-type="variety" reg="minor">minor</tp:taxon-name-part></tp:taxon-name> Ng ex Nazre</td><td rowspan="1" colspan="1">–</td></tr><tr><td rowspan="1" colspan="1">–</td><td rowspan="1" colspan="1">4. <italic><tp:taxon-name><tp:taxon-name-part taxon-name-part-type="genus" reg="Garcinia">Garcinia</tp:taxon-name-part><tp:taxon-name-part taxon-name-part-type="species" reg="discoidea">discoidea</tp:taxon-name-part></tp:taxon-name></italic> Nazre</td><td rowspan="1" colspan="1">4. <italic><tp:taxon-name><tp:taxon-name-part taxon-name-part-type="genus" reg="Garcinia">Garcinia</tp:taxon-name-part><tp:taxon-name-part taxon-name-part-type="species" reg="discoidea">discoidea</tp:taxon-name-part></tp:taxon-name></italic> Nazre</td></tr><tr><td rowspan="1" colspan="1">14. <italic><tp:taxon-name><tp:taxon-name-part taxon-name-part-type="genus" reg="Garcinia">Garcinia</tp:taxon-name-part><tp:taxon-name-part taxon-name-part-type="species" reg="erythrosperma">erythrosperma</tp:taxon-name-part></tp:taxon-name></italic> Lauterb.</td><td rowspan="1" colspan="1">With unknown status</td><td rowspan="1" colspan="1">Unplaced species</td></tr><tr><td rowspan="1" colspan="1">–</td><td rowspan="1" colspan="1">5. <italic><tp:taxon-name><tp:taxon-name-part taxon-name-part-type="genus" reg="Garcinia">Garcinia</tp:taxon-name-part><tp:taxon-name-part taxon-name-part-type="species" reg="exigua">exigua</tp:taxon-name-part></tp:taxon-name></italic> Nazre</td><td rowspan="1" colspan="1">5. <italic><tp:taxon-name><tp:taxon-name-part taxon-name-part-type="genus" reg="Garcinia">Garcinia</tp:taxon-name-part><tp:taxon-name-part taxon-name-part-type="species" reg="exigua">exigua</tp:taxon-name-part></tp:taxon-name></italic> Nazre</td></tr><tr><td rowspan="1" colspan="1">15. <italic><tp:taxon-name><tp:taxon-name-part taxon-name-part-type="genus" reg="Garcinia">Garcinia</tp:taxon-name-part><tp:taxon-name-part taxon-name-part-type="species" reg="fabrilis">fabrilis</tp:taxon-name-part></tp:taxon-name></italic> Miq.</td><td rowspan="1" colspan="1">= <italic><tp:taxon-name><tp:taxon-name-part taxon-name-part-type="genus" reg="Garcinia">Garcinia</tp:taxon-name-part><tp:taxon-name-part taxon-name-part-type="species" reg="celebica">celebica</tp:taxon-name-part></tp:taxon-name></italic> L.</td><td rowspan="1" colspan="1">–</td></tr><tr><td rowspan="1" colspan="1">16. <italic><tp:taxon-name><tp:taxon-name-part taxon-name-part-type="genus" reg="Garcinia">Garcinia</tp:taxon-name-part><tp:taxon-name-part taxon-name-part-type="species" reg="fascicularis">fascicularis</tp:taxon-name-part></tp:taxon-name></italic> Wall.</td><td rowspan="1" colspan="1">–</td><td rowspan="1" colspan="1">–</td></tr><tr><td rowspan="1" colspan="1">17. <italic><tp:taxon-name><tp:taxon-name-part taxon-name-part-type="genus" reg="Garcinia">Garcinia</tp:taxon-name-part><tp:taxon-name-part taxon-name-part-type="species" reg="ferrea">ferrea</tp:taxon-name-part></tp:taxon-name></italic> Pierre</td><td rowspan="1" colspan="1">= <italic><tp:taxon-name><tp:taxon-name-part taxon-name-part-type="genus" reg="Garcinia">Garcinia</tp:taxon-name-part><tp:taxon-name-part taxon-name-part-type="species" reg="celebica">celebica</tp:taxon-name-part></tp:taxon-name></italic> L.</td><td rowspan="1" colspan="1">–</td></tr><tr><td rowspan="1" colspan="1">18. <italic><tp:taxon-name><tp:taxon-name-part taxon-name-part-type="genus" reg="Garcinia">Garcinia</tp:taxon-name-part><tp:taxon-name-part taxon-name-part-type="species" reg="harmandii">harmandii</tp:taxon-name-part></tp:taxon-name></italic> Pierre</td><td rowspan="1" colspan="1">6. <italic><tp:taxon-name><tp:taxon-name-part taxon-name-part-type="genus" reg="Garcinia">Garcinia</tp:taxon-name-part><tp:taxon-name-part taxon-name-part-type="species" reg="harmandii">harmandii</tp:taxon-name-part></tp:taxon-name></italic> Pierre</td><td rowspan="1" colspan="1">6. <italic><tp:taxon-name><tp:taxon-name-part taxon-name-part-type="genus" reg="Garcinia">Garcinia</tp:taxon-name-part><tp:taxon-name-part taxon-name-part-type="species" reg="harmandii">harmandii</tp:taxon-name-part></tp:taxon-name></italic> Pierre</td></tr><tr><td rowspan="1" colspan="1">19. <italic><tp:taxon-name><tp:taxon-name-part taxon-name-part-type="genus" reg="Garcinia">Garcinia</tp:taxon-name-part><tp:taxon-name-part taxon-name-part-type="species" reg="hombroniana">hombroniana</tp:taxon-name-part></tp:taxon-name></italic> Pierre</td><td rowspan="1" colspan="1">= <italic><tp:taxon-name><tp:taxon-name-part taxon-name-part-type="genus" reg="Garcinia">Garcinia</tp:taxon-name-part><tp:taxon-name-part taxon-name-part-type="species" reg="celebica">celebica</tp:taxon-name-part></tp:taxon-name></italic> L.</td><td rowspan="1" colspan="1">–</td></tr><tr><td rowspan="1" colspan="1">20. <italic><tp:taxon-name><tp:taxon-name-part taxon-name-part-type="genus" reg="Garcinia">Garcinia</tp:taxon-name-part><tp:taxon-name-part taxon-name-part-type="species" reg="jawoera">jawoera</tp:taxon-name-part></tp:taxon-name></italic> Pierre</td><td rowspan="1" colspan="1">= <italic><tp:taxon-name><tp:taxon-name-part taxon-name-part-type="genus" reg="Garcinia">Garcinia</tp:taxon-name-part><tp:taxon-name-part taxon-name-part-type="species" reg="celebica">celebica</tp:taxon-name-part></tp:taxon-name></italic> L.</td><td rowspan="1" colspan="1">–</td></tr><tr><td rowspan="1" colspan="1">21. <italic><tp:taxon-name><tp:taxon-name-part taxon-name-part-type="genus" reg="Garcinia">Garcinia</tp:taxon-name-part><tp:taxon-name-part taxon-name-part-type="species" reg="kingii">kingii</tp:taxon-name-part></tp:taxon-name></italic> Pierre ex Vesque</td><td rowspan="1" colspan="1">= <italic><tp:taxon-name><tp:taxon-name-part taxon-name-part-type="genus" reg="Garcinia">Garcinia</tp:taxon-name-part><tp:taxon-name-part taxon-name-part-type="species" reg="celebica">celebica</tp:taxon-name-part></tp:taxon-name></italic> L.</td><td rowspan="1" colspan="1">–</td></tr><tr><td rowspan="1" colspan="1">22. <italic><tp:taxon-name><tp:taxon-name-part taxon-name-part-type="genus" reg="Garcinia">Garcinia</tp:taxon-name-part><tp:taxon-name-part taxon-name-part-type="species" reg="krawang">krawang</tp:taxon-name-part></tp:taxon-name></italic> Pierre</td><td rowspan="1" colspan="1">= <italic><tp:taxon-name><tp:taxon-name-part taxon-name-part-type="genus" reg="Garcinia">Garcinia</tp:taxon-name-part><tp:taxon-name-part taxon-name-part-type="species" reg="celebica">celebica</tp:taxon-name-part></tp:taxon-name></italic> L.</td><td rowspan="1" colspan="1">–</td></tr><tr><td rowspan="1" colspan="1">23. <italic><tp:taxon-name><tp:taxon-name-part taxon-name-part-type="genus" reg="Garcinia">Garcinia</tp:taxon-name-part><tp:taxon-name-part taxon-name-part-type="species" reg="kurzii">kurzii</tp:taxon-name-part></tp:taxon-name></italic> Pierre</td><td rowspan="1" colspan="1">= <italic><tp:taxon-name><tp:taxon-name-part taxon-name-part-type="genus" reg="Garcinia">Garcinia</tp:taxon-name-part><tp:taxon-name-part taxon-name-part-type="species" reg="celebica">celebica</tp:taxon-name-part></tp:taxon-name></italic> L.</td><td rowspan="1" colspan="1">–</td></tr><tr><td rowspan="1" colspan="1">24. <italic><tp:taxon-name><tp:taxon-name-part taxon-name-part-type="genus" reg="Garcinia">Garcinia</tp:taxon-name-part><tp:taxon-name-part taxon-name-part-type="species" reg="lucens">lucens</tp:taxon-name-part></tp:taxon-name></italic> Pierre</td><td rowspan="1" colspan="1">With unknown status</td><td rowspan="1" colspan="1">Unplaced species</td></tr><tr><td rowspan="1" colspan="1">25. <italic><tp:taxon-name><tp:taxon-name-part taxon-name-part-type="genus" reg="Garcinia">Garcinia</tp:taxon-name-part><tp:taxon-name-part taxon-name-part-type="species" reg="macrophylla">macrophylla</tp:taxon-name-part></tp:taxon-name></italic> (Miq.) Miq.</td><td rowspan="1" colspan="1">–</td><td rowspan="1" colspan="1">–</td></tr><tr><td rowspan="1" colspan="1">26. <italic><tp:taxon-name><tp:taxon-name-part taxon-name-part-type="genus" reg="Garcinia">Garcinia</tp:taxon-name-part><tp:taxon-name-part taxon-name-part-type="species" reg="maingayi">maingayi</tp:taxon-name-part></tp:taxon-name></italic> Hook. f.</td><td rowspan="1" colspan="1">Excluded species</td><td rowspan="1" colspan="1"><tp:taxon-name><tp:taxon-name-part taxon-name-part-type="genus" reg="Garcinia">Garcinia</tp:taxon-name-part><tp:taxon-name-part taxon-name-part-type="infraspecific-rank">section</tp:taxon-name-part><tp:taxon-name-part taxon-name-part-type="section" reg="Brindonia">Brindonia</tp:taxon-name-part></tp:taxon-name> (Thoars) Choisy</td></tr><tr><td rowspan="1" colspan="1">27. <italic><tp:taxon-name><tp:taxon-name-part taxon-name-part-type="genus" reg="Garcinia">Garcinia</tp:taxon-name-part><tp:taxon-name-part taxon-name-part-type="species" reg="malaccensis">malaccensis</tp:taxon-name-part></tp:taxon-name></italic> Hook. f.</td><td rowspan="1" colspan="1">= <italic><tp:taxon-name><tp:taxon-name-part taxon-name-part-type="genus" reg="Garcinia">Garcinia</tp:taxon-name-part><tp:taxon-name-part taxon-name-part-type="species" reg="mangostana">mangostana</tp:taxon-name-part></tp:taxon-name></italic> L. <italic><tp:taxon-name><tp:taxon-name-part taxon-name-part-type="genus" reg="Garcinia"/><tp:taxon-name-part taxon-name-part-type="species" reg="malaccensis">malaccensis</tp:taxon-name-part></tp:taxon-name></italic> (Hook. f.) Nazre</td><td rowspan="1" colspan="1">–</td></tr><tr><td rowspan="1" colspan="1">28. <italic><tp:taxon-name><tp:taxon-name-part taxon-name-part-type="genus" reg="Garcinia">Garcinia</tp:taxon-name-part><tp:taxon-name-part taxon-name-part-type="species" reg="mangostana">mangostana</tp:taxon-name-part></tp:taxon-name></italic> L.</td><td rowspan="1" colspan="1">7a. <italic><tp:taxon-name><tp:taxon-name-part taxon-name-part-type="genus" reg="Garcinia">Garcinia</tp:taxon-name-part><tp:taxon-name-part taxon-name-part-type="species" reg="mangostana">mangostana</tp:taxon-name-part></tp:taxon-name></italic> L. var. <italic><tp:taxon-name><tp:taxon-name-part taxon-name-part-type="genus" reg="Garcinia"/><tp:taxon-name-part taxon-name-part-type="species" reg="mangostana"/><tp:taxon-name-part taxon-name-part-type="variety" reg="mangostana">Mangostana</tp:taxon-name-part></tp:taxon-name></italic></td><td rowspan="1" colspan="1">7. <italic><tp:taxon-name><tp:taxon-name-part taxon-name-part-type="genus" reg="Garcinia">Garcinia</tp:taxon-name-part><tp:taxon-name-part taxon-name-part-type="species" reg="mangostana">mangostana</tp:taxon-name-part></tp:taxon-name></italic> L.</td></tr><tr><td rowspan="1" colspan="1">–</td><td rowspan="1" colspan="1">7b. <tp:taxon-name><tp:taxon-name-part taxon-name-part-type="genus" reg="Garcinia">Garcinia</tp:taxon-name-part><tp:taxon-name-part taxon-name-part-type="species" reg="mangostana">mangostana</tp:taxon-name-part><tp:taxon-name-part taxon-name-part-type="authority">L.</tp:taxon-name-part><tp:taxon-name-part taxon-name-part-type="infraspecific-rank">var.</tp:taxon-name-part><tp:taxon-name-part taxon-name-part-type="variety" reg="malaccensis">malaccensis</tp:taxon-name-part></tp:taxon-name> (Hook. f.) Nazre</td><td rowspan="1" colspan="1">–</td></tr><tr><td rowspan="1" colspan="1">–</td><td rowspan="1" colspan="1">7c. <tp:taxon-name><tp:taxon-name-part taxon-name-part-type="genus" reg="Garcinia">Garcinia</tp:taxon-name-part><tp:taxon-name-part taxon-name-part-type="species" reg="mangostana">mangostana</tp:taxon-name-part><tp:taxon-name-part taxon-name-part-type="authority">L.</tp:taxon-name-part><tp:taxon-name-part taxon-name-part-type="infraspecific-rank">var.</tp:taxon-name-part><tp:taxon-name-part taxon-name-part-type="variety" reg="borneensis">borneensis</tp:taxon-name-part></tp:taxon-name> Nazre</td><td rowspan="1" colspan="1">–</td></tr><tr><td rowspan="1" colspan="1">–</td><td rowspan="1" colspan="1">–</td><td rowspan="1" colspan="1">8. <italic><tp:taxon-name><tp:taxon-name-part taxon-name-part-type="genus" reg="Garcinia">Garcinia</tp:taxon-name-part><tp:taxon-name-part taxon-name-part-type="species" reg="mangostifera">mangostifera</tp:taxon-name-part></tp:taxon-name></italic> Kaneh. &amp; Hatus.</td></tr><tr><td rowspan="1" colspan="1">29. <italic><tp:taxon-name><tp:taxon-name-part taxon-name-part-type="genus" reg="Garcinia">Garcinia</tp:taxon-name-part><tp:taxon-name-part taxon-name-part-type="species" reg="moselleyana">moselleyana</tp:taxon-name-part></tp:taxon-name></italic> Pierre</td><td rowspan="1" colspan="1">Excluded species</td><td rowspan="1" colspan="1"><tp:taxon-name><tp:taxon-name-part taxon-name-part-type="genus" reg="Garcinia">Garcinia</tp:taxon-name-part><tp:taxon-name-part taxon-name-part-type="infraspecific-rank">section</tp:taxon-name-part><tp:taxon-name-part taxon-name-part-type="section" reg="Macrostigma">Macrostigma</tp:taxon-name-part></tp:taxon-name> Pierre</td></tr><tr><td rowspan="1" colspan="1">30. <italic><tp:taxon-name><tp:taxon-name-part taxon-name-part-type="genus" reg="Garcinia">Garcinia</tp:taxon-name-part><tp:taxon-name-part taxon-name-part-type="species" reg="moulmeinensis">moulmeinensis</tp:taxon-name-part></tp:taxon-name></italic> Pierre ex Vesque</td><td rowspan="1" colspan="1">With unknown status</td><td rowspan="1" colspan="1">Unplaced species</td></tr><tr><td rowspan="1" colspan="1">31. <italic><tp:taxon-name><tp:taxon-name-part taxon-name-part-type="genus" reg="Garcinia">Garcinia</tp:taxon-name-part><tp:taxon-name-part taxon-name-part-type="species" reg="nitida">nitida</tp:taxon-name-part></tp:taxon-name></italic> Pierre</td><td rowspan="1" colspan="1">8. <italic><tp:taxon-name><tp:taxon-name-part taxon-name-part-type="genus" reg="Garcinia">Garcinia</tp:taxon-name-part><tp:taxon-name-part taxon-name-part-type="species" reg="nitida">nitida</tp:taxon-name-part></tp:taxon-name></italic> Pierre</td><td rowspan="1" colspan="1">9. <italic><tp:taxon-name><tp:taxon-name-part taxon-name-part-type="genus" reg="Garcinia">Garcinia</tp:taxon-name-part><tp:taxon-name-part taxon-name-part-type="species" reg="nitida">nitida</tp:taxon-name-part></tp:taxon-name></italic> Pierre</td></tr><tr><td rowspan="1" colspan="1">–</td><td rowspan="1" colspan="1">9. <italic><tp:taxon-name><tp:taxon-name-part taxon-name-part-type="genus" reg="Garcinia">Garcinia</tp:taxon-name-part><tp:taxon-name-part taxon-name-part-type="species" reg="ochracea">ochracea</tp:taxon-name-part></tp:taxon-name></italic> Nazre</td><td rowspan="1" colspan="1">10. <italic><tp:taxon-name><tp:taxon-name-part taxon-name-part-type="genus" reg="Garcinia">Garcinia</tp:taxon-name-part><tp:taxon-name-part taxon-name-part-type="species" reg="ochracea">ochracea</tp:taxon-name-part></tp:taxon-name></italic> Nazre</td></tr><tr><td rowspan="1" colspan="1">32. <italic><tp:taxon-name><tp:taxon-name-part taxon-name-part-type="genus" reg="Garcinia">Garcinia</tp:taxon-name-part><tp:taxon-name-part taxon-name-part-type="species" reg="opaca">opaca</tp:taxon-name-part></tp:taxon-name></italic> King</td><td rowspan="1" colspan="1">= <italic><tp:taxon-name><tp:taxon-name-part taxon-name-part-type="genus" reg="Garcinia">Garcinia</tp:taxon-name-part><tp:taxon-name-part taxon-name-part-type="species" reg="diospyrifolia">diospyrifolia</tp:taxon-name-part></tp:taxon-name></italic> Pierre</td><td rowspan="1" colspan="1">–</td></tr><tr><td rowspan="1" colspan="1">33. <italic><tp:taxon-name><tp:taxon-name-part taxon-name-part-type="genus" reg="Garcinia">Garcinia</tp:taxon-name-part><tp:taxon-name-part taxon-name-part-type="species" reg="penangiana">penangiana</tp:taxon-name-part></tp:taxon-name></italic> Pierre</td><td rowspan="1" colspan="1">10. <italic><tp:taxon-name><tp:taxon-name-part taxon-name-part-type="genus" reg="Garcinia">Garcinia</tp:taxon-name-part><tp:taxon-name-part taxon-name-part-type="species" reg="penangiana">penangiana</tp:taxon-name-part></tp:taxon-name></italic> Pierre</td><td rowspan="1" colspan="1">11. <italic><tp:taxon-name><tp:taxon-name-part taxon-name-part-type="genus" reg="Garcinia">Garcinia</tp:taxon-name-part><tp:taxon-name-part taxon-name-part-type="species" reg="penangiana">penangiana</tp:taxon-name-part></tp:taxon-name></italic> Pierre</td></tr><tr><td rowspan="1" colspan="1">34. <italic><tp:taxon-name><tp:taxon-name-part taxon-name-part-type="genus" reg="Garcinia">Garcinia</tp:taxon-name-part><tp:taxon-name-part taxon-name-part-type="species" reg="porrecta">porrecta</tp:taxon-name-part></tp:taxon-name></italic> Wall.</td><td rowspan="1" colspan="1"><italic><tp:taxon-name><tp:taxon-name-part taxon-name-part-type="genus" reg="Garcinia">Garcinia</tp:taxon-name-part><tp:taxon-name-part taxon-name-part-type="species" reg="porrecta">porrecta</tp:taxon-name-part></tp:taxon-name></italic> Wall. ex Vesque<break/> = <italic><tp:taxon-name><tp:taxon-name-part taxon-name-part-type="genus" reg="Garcinia">Garcinia</tp:taxon-name-part><tp:taxon-name-part taxon-name-part-type="species" reg="celebica">celebica</tp:taxon-name-part></tp:taxon-name></italic> L. (<xref ref-type="bibr" rid="B30">Nazre 2010</xref>)</td><td rowspan="1" colspan="1">–</td></tr><tr><td rowspan="1" colspan="1">35. <italic><tp:taxon-name><tp:taxon-name-part taxon-name-part-type="genus" reg="Garcinia">Garcinia</tp:taxon-name-part><tp:taxon-name-part taxon-name-part-type="species" reg="propinqua">propinqua</tp:taxon-name-part></tp:taxon-name></italic> Craib</td><td rowspan="1" colspan="1">Excluded species</td><td rowspan="1" colspan="1">Unplaced species</td></tr><tr><td rowspan="1" colspan="1">36. <italic><tp:taxon-name><tp:taxon-name-part taxon-name-part-type="genus" reg="Garcinia">Garcinia</tp:taxon-name-part><tp:taxon-name-part taxon-name-part-type="species" reg="pseudoguttifera">pseudoguttifera</tp:taxon-name-part></tp:taxon-name></italic> Seem.</td><td rowspan="1" colspan="1">Excluded species</td><td rowspan="1" colspan="1">–</td></tr><tr><td rowspan="1" colspan="1">37. <italic><tp:taxon-name><tp:taxon-name-part taxon-name-part-type="genus" reg="Garcinia">Garcinia</tp:taxon-name-part><tp:taxon-name-part taxon-name-part-type="species" reg="riedeliana">riedeliana</tp:taxon-name-part></tp:taxon-name></italic> Pierre</td><td rowspan="1" colspan="1">= <italic><tp:taxon-name><tp:taxon-name-part taxon-name-part-type="genus" reg="Garcinia">Garcinia</tp:taxon-name-part><tp:taxon-name-part taxon-name-part-type="species" reg="celebica">celebica</tp:taxon-name-part></tp:taxon-name></italic> L.</td><td rowspan="1" colspan="1">–</td></tr><tr><td rowspan="1" colspan="1">38. <italic><tp:taxon-name><tp:taxon-name-part taxon-name-part-type="genus" reg="Garcinia">Garcinia</tp:taxon-name-part><tp:taxon-name-part taxon-name-part-type="species" reg="rigida">rigida</tp:taxon-name-part></tp:taxon-name></italic> Miq.</td><td rowspan="1" colspan="1">11. <italic><tp:taxon-name><tp:taxon-name-part taxon-name-part-type="genus" reg="Garcinia">Garcinia</tp:taxon-name-part><tp:taxon-name-part taxon-name-part-type="species" reg="rigida">rigida</tp:taxon-name-part></tp:taxon-name></italic> Miq.</td><td rowspan="1" colspan="1">12. <italic><tp:taxon-name><tp:taxon-name-part taxon-name-part-type="genus" reg="Garcinia">Garcinia</tp:taxon-name-part><tp:taxon-name-part taxon-name-part-type="species" reg="rigida">rigida</tp:taxon-name-part></tp:taxon-name></italic> Miq.</td></tr><tr><td rowspan="1" colspan="1">39. <italic><tp:taxon-name><tp:taxon-name-part taxon-name-part-type="genus" reg="Garcinia">Garcinia</tp:taxon-name-part><tp:taxon-name-part taxon-name-part-type="species" reg="rumphii">rumphii</tp:taxon-name-part></tp:taxon-name></italic> Pierre</td><td rowspan="1" colspan="1">= <italic><tp:taxon-name><tp:taxon-name-part taxon-name-part-type="genus" reg="Garcinia">Garcinia</tp:taxon-name-part><tp:taxon-name-part taxon-name-part-type="species" reg="celebica">celebica</tp:taxon-name-part></tp:taxon-name></italic> L.</td><td rowspan="1" colspan="1">–</td></tr><tr><td rowspan="1" colspan="1">–</td><td rowspan="1" colspan="1">12. <italic><tp:taxon-name><tp:taxon-name-part taxon-name-part-type="genus" reg="Garcinia">Garcinia</tp:taxon-name-part><tp:taxon-name-part taxon-name-part-type="species" reg="sangudsangud">sangudsangud</tp:taxon-name-part></tp:taxon-name></italic> Nazre</td><td rowspan="1" colspan="1">13. <italic><tp:taxon-name><tp:taxon-name-part taxon-name-part-type="genus" reg="Garcinia">Garcinia</tp:taxon-name-part><tp:taxon-name-part taxon-name-part-type="species" reg="sangudsangud">sangudsangud</tp:taxon-name-part></tp:taxon-name></italic> Nazre</td></tr><tr><td rowspan="1" colspan="1">40. <italic><tp:taxon-name><tp:taxon-name-part taxon-name-part-type="genus" reg="Garcinia">Garcinia</tp:taxon-name-part><tp:taxon-name-part taxon-name-part-type="species" reg="schefferi">schefferi</tp:taxon-name-part></tp:taxon-name></italic> Pierre</td><td rowspan="1" colspan="1">–</td><td rowspan="1" colspan="1">–</td></tr><tr><td rowspan="1" colspan="1">–</td><td rowspan="1" colspan="1">–</td><td rowspan="1" colspan="1">14. <italic><tp:taxon-name><tp:taxon-name-part taxon-name-part-type="genus" reg="Garcinia">Garcinia</tp:taxon-name-part><tp:taxon-name-part taxon-name-part-type="species" reg="sibeswarii">sibeswarii</tp:taxon-name-part></tp:taxon-name></italic> Shameer, J. Sarma, N. Mohanan &amp; A. Begum</td></tr><tr><td rowspan="1" colspan="1">41. <italic><tp:taxon-name><tp:taxon-name-part taxon-name-part-type="genus" reg="Garcinia">Garcinia</tp:taxon-name-part><tp:taxon-name-part taxon-name-part-type="species" reg="speciosa">speciosa</tp:taxon-name-part></tp:taxon-name></italic> Wall.</td><td rowspan="1" colspan="1">= <italic><tp:taxon-name><tp:taxon-name-part taxon-name-part-type="genus" reg="Garcinia">Garcinia</tp:taxon-name-part><tp:taxon-name-part taxon-name-part-type="species" reg="celebica">celebica</tp:taxon-name-part></tp:taxon-name></italic> L.</td><td rowspan="1" colspan="1">–</td></tr><tr><td rowspan="1" colspan="1">42. <italic><tp:taxon-name><tp:taxon-name-part taxon-name-part-type="genus" reg="Garcinia">Garcinia</tp:taxon-name-part><tp:taxon-name-part taxon-name-part-type="species" reg="squamata">squamata</tp:taxon-name-part></tp:taxon-name></italic> Lauterb.</td><td rowspan="1" colspan="1">With unknown status</td><td rowspan="1" colspan="1">Unplaced species</td></tr><tr><td rowspan="1" colspan="1">43. <italic><tp:taxon-name><tp:taxon-name-part taxon-name-part-type="genus" reg="Garcinia">Garcinia</tp:taxon-name-part><tp:taxon-name-part taxon-name-part-type="species" reg="tonkinensis">tonkinensis</tp:taxon-name-part></tp:taxon-name></italic> Vesque</td><td rowspan="1" colspan="1">Excluded species</td><td rowspan="1" colspan="1">–</td></tr><tr><td rowspan="1" colspan="1">44. <italic><tp:taxon-name><tp:taxon-name-part taxon-name-part-type="genus" reg="Garcinia">Garcinia</tp:taxon-name-part><tp:taxon-name-part taxon-name-part-type="species" reg="trianii">trianii</tp:taxon-name-part></tp:taxon-name></italic> Pierre</td><td rowspan="1" colspan="1">Excluded species</td><td rowspan="1" colspan="1">–</td></tr><tr><td rowspan="1" colspan="1">45. <italic><tp:taxon-name><tp:taxon-name-part taxon-name-part-type="genus" reg="Garcinia">Garcinia</tp:taxon-name-part><tp:taxon-name-part taxon-name-part-type="species" reg="venulosa">venulosa</tp:taxon-name-part></tp:taxon-name></italic> (Blanco) Choisy</td><td rowspan="1" colspan="1">13. <italic><tp:taxon-name><tp:taxon-name-part taxon-name-part-type="genus" reg="Garcinia">Garcinia</tp:taxon-name-part><tp:taxon-name-part taxon-name-part-type="species" reg="venulosa">venulosa</tp:taxon-name-part></tp:taxon-name></italic> (Blanco) Choisy</td><td rowspan="1" colspan="1">15. <italic><tp:taxon-name><tp:taxon-name-part taxon-name-part-type="genus" reg="Garcinia">Garcinia</tp:taxon-name-part><tp:taxon-name-part taxon-name-part-type="species" reg="venulosa">venulosa</tp:taxon-name-part></tp:taxon-name></italic> (Blanco) Choisy</td></tr><tr><td rowspan="1" colspan="1">46. <italic><tp:taxon-name><tp:taxon-name-part taxon-name-part-type="genus" reg="Garcinia">Garcinia</tp:taxon-name-part><tp:taxon-name-part taxon-name-part-type="species" reg="vidua">vidua</tp:taxon-name-part></tp:taxon-name></italic> Ridl.</td><td rowspan="1" colspan="1">Excluded species</td><td rowspan="1" colspan="1">–</td></tr><tr><td rowspan="1" colspan="1">46 species</td><td rowspan="1" colspan="1">13 species, two of which have three varieties</td><td rowspan="1" colspan="1">15 species</td></tr></tbody></table></table-wrap></tp:treatment-sec><ref-list><ref id="B31"><mixed-citation xmlns:xlink="http://www.w3.org/1999/xlink" xlink:type="simple"><person-group><name name-style="western"><surname>Nazre</surname><given-names>M</given-names></name><name name-style="western"><surname>Newman</surname><given-names>MF</given-names></name><name name-style="western"><surname>Pennington</surname><given-names>RT</given-names></name><name name-style="western"><surname>Middleton</surname><given-names>DJ</given-names></name></person-group> (<year>2018</year>) <article-title>Taxonomic revision of <tp:taxon-name><tp:taxon-name-part taxon-name-part-type="genus">Garcinia</tp:taxon-name-part><tp:taxon-name-part taxon-name-part-type="infraspecific-rank">section</tp:taxon-name-part><tp:taxon-name-part taxon-name-part-type="section">Garcinia</tp:taxon-name-part></tp:taxon-name> (<tp:taxon-name><tp:taxon-name-part taxon-name-part-type="family">Clusiaceae</tp:taxon-name-part></tp:taxon-name>).</article-title><source>Phytotaxa</source><volume>373</volume>(<issue>1</issue>): <fpage>1</fpage>–<lpage>52</lpage>. <ext-link xlink:href="10.11646/phytotaxa.373.1.1" ext-link-type="doi" xlink:type="simple">https://doi.org/10.11646/phytotaxa.373.1.1</ext-link></mixed-citation></ref><ref id="B12"><mixed-citation xmlns:xlink="http://www.w3.org/1999/xlink" xlink:type="simple"><person-group><name name-style="western"><surname>Gaudeul</surname><given-names>M</given-names></name><name name-style="western"><surname>Sweeney</surname><given-names>P</given-names></name><name name-style="western"><surname>Munzinger</surname><given-names>J</given-names></name></person-group> (<year>2024</year>) <article-title>An updated infrageneric classification of the pantropical species-rich genus <italic><tp:taxon-name><tp:taxon-name-part taxon-name-part-type="genus">Garcinia</tp:taxon-name-part></tp:taxon-name></italic> L. (<tp:taxon-name><tp:taxon-name-part taxon-name-part-type="family">Clusiaceae</tp:taxon-name-part></tp:taxon-name>) and some insights into the systematics of New Caledonian species, based on molecular and morphological evidence.</article-title><source>PhytoKeys</source><volume>239</volume>: <fpage>73</fpage>–<lpage>105</lpage>. <ext-link xlink:href="10.3897/phytokeys.239.112563" ext-link-type="doi" xlink:type="simple">https://doi.org/10.3897/phytokeys.239.112563</ext-link></mixed-citation></ref><ref id="B21"><mixed-citation xmlns:xlink="http://www.w3.org/1999/xlink" xlink:type="simple"><person-group><name name-style="western"><surname>Jones</surname><given-names>SW</given-names></name></person-group> (<year>1980</year>) <source>Morphology and Major Taxonomy of <italic><tp:taxon-name><tp:taxon-name-part taxon-name-part-type="genus">Garcinia</tp:taxon-name-part></tp:taxon-name></italic> (<tp:taxon-name><tp:taxon-name-part taxon-name-part-type="family">Guttiferae</tp:taxon-name-part></tp:taxon-name>).</source><publisher-name>PhD Thesis</publisher-name>, <publisher-loc>University of Leicester and British Museum (Natural History), London</publisher-loc>, <size units="page">474 pp</size>.</mixed-citation></ref><ref id="B30"><mixed-citation xmlns:xlink="http://www.w3.org/1999/xlink" xlink:type="simple"><person-group><name name-style="western"><surname>Nazre</surname><given-names>M</given-names></name></person-group> (<year>2010</year>) <article-title>Historical review and notes on the correct scientific name for seashore mangosteen.</article-title><source>Genetic Resources and Crop Evolution</source><volume>57</volume>(<issue>8</issue>): <fpage>1249</fpage>–<lpage>1259</lpage>. <ext-link xlink:href="10.1007/s10722-010-9588-y" ext-link-type="doi" xlink:type="simple">https://doi.org/10.1007/s10722-010-9588-y</ext-link></mixed-citation></ref></ref-list></tp:taxon-treatment>
