# Supplementary material for: ﻿A taxonomic revision of GarciniasectionGarcinia (Clusiaceae) in Thailand
Source: PhytoKeys. 2024 Jul 15;244:175–211. doi: 10.3897/phytokeys.244.126207 (PMC11263817; doi:10.3897/phytokeys.244.126207)
Supplement: XML Treatment for Garcinia celebica [file phytokeys.244.126207-treatment2.xml]

<!DOCTYPE tp:taxon-treatment
  PUBLIC "-//TaxonX//DTD Taxonomic Treatment Publishing DTD v0 20100105//EN" "tax-treatment-NSO.dtd">
<tp:taxon-treatment xmlns:tp="http://www.plazi.org/taxpub"><tp:treatment-meta><kwd-group><label>Taxon classification</label><kwd>
                <named-content content-type="kingdom">Plantae</named-content>
              </kwd><kwd>
                <named-content content-type="order">Malpighiales</named-content>
              </kwd><kwd>
                <named-content content-type="family">Clusiaceae</named-content>
              </kwd></kwd-group><mixed-citation publication-type="journal"><person-group><name><surname>Ngernsaengsaruay</surname><given-names>Chatchai</given-names></name><name><surname>Chanton</surname><given-names>Pichet</given-names></name><name><surname>Leksungnoen</surname><given-names>Nisa</given-names></name><name><surname>Chaiprasongsuk</surname><given-names>Minta</given-names></name><name><surname>Thunthawanich</surname><given-names>Raweewan</given-names></name></person-group><article-title>﻿A taxonomic revision of <tp:taxon-name><tp:taxon-name-part taxon-name-part-type="genus" reg="Garcinia">Garcinia</tp:taxon-name-part><tp:taxon-name-part taxon-name-part-type="infraspecific-rank">section</tp:taxon-name-part><tp:taxon-name-part taxon-name-part-type="section" reg="Garcinia">Garcinia</tp:taxon-name-part></tp:taxon-name> (<tp:taxon-name><tp:taxon-name-part taxon-name-part-type="family">Clusiaceae</tp:taxon-name-part></tp:taxon-name>) in Thailand</article-title><source>PhytoKeys</source><day>15</day><month>07</month><year>2024</year><volume>244</volume><fpage>175</fpage><lpage>211</lpage><pub-id pub-id-type="doi">10.3897/phytokeys.244.126207</pub-id></mixed-citation></tp:treatment-meta><tp:nomenclature><label>﻿1.</label><tp:taxon-name>
              <object-id xmlns:xlink="http://www.w3.org/1999/xlink" content-type="arpha" xlink:type="simple">4C5CC22B-E929-51CF-A92E-5818863A47A5</object-id>
              <tp:taxon-name-part taxon-name-part-type="genus" reg="Garcinia">Garcinia</tp:taxon-name-part>
              <tp:taxon-name-part taxon-name-part-type="species" reg="celebica">celebica</tp:taxon-name-part>
            </tp:taxon-name><tp:taxon-authority>L., Herb. Amboin.: 7. 1754; DC., Prodr. 1: 561. 1824; Miq. Fl. Ned. Ind. 1(2): 507. 1859; Planch. &amp; Triana, Ann. Sci. Nat., Bot., sér. 4, 14: 328. 1860; Pierre, Fl. Forest. Cochinch. 1(5): 13. 1883; Vesque in A. DC. &amp; C. DC., Monogr. Phan. 8: 404. 1893; Engl. in Engl. &amp; Prantl, Die Naturlichen Pflanzenfamilien 3(6): 236. 1893; Koord. &amp; Valeton, Bijdr. Boomsoort. Java 9: 367. 1903; Backer &amp; Bakh. f., Fl. Java (Spermatoph.) 1: 387. 1963; Nazre, Genet. Resour. Crop. Evol. 57: 1256. 2010; Nazre et al., Phytotaxa 373(1): 17. 2018.</tp:taxon-authority><xref ref-type="fig" rid="F1">Figs 1</xref><xref ref-type="fig" rid="F2">, 2</xref><xref ref-type="fig" rid="F3">, 3</xref><tp:nomenclature-citation-list><tp:nomenclature-citation><tp:taxon-name>
                  <tp:taxon-name-part taxon-name-part-type="genus" reg="Brindonia"/>
                  <tp:taxon-name-part taxon-name-part-type="species" reg="celebica"/>
                </tp:taxon-name><comment>≡ <tp:taxon-name><tp:taxon-name-part taxon-name-part-type="genus" reg="Brindonia">Brindonia</tp:taxon-name-part><tp:taxon-name-part taxon-name-part-type="species" reg="celebica">celebica</tp:taxon-name-part></tp:taxon-name> (L.) Thouars in F. Cuvier, Dict. Sci. Nat. 5: 341. 1806. </comment></tp:nomenclature-citation><tp:nomenclature-citation><tp:taxon-name>
                  <tp:taxon-name-part taxon-name-part-type="genus" reg="Oxycarpus"/>
                  <tp:taxon-name-part taxon-name-part-type="species" reg="celebica"/>
                </tp:taxon-name><comment>≡ <tp:taxon-name><tp:taxon-name-part taxon-name-part-type="genus" reg="Oxycarpus">Oxycarpus</tp:taxon-name-part><tp:taxon-name-part taxon-name-part-type="species" reg="celebica">celebica</tp:taxon-name-part></tp:taxon-name> (L.) Poir., Encyc. Suppl. 4: 258. 1816. </comment></tp:nomenclature-citation><tp:nomenclature-citation><tp:taxon-name>
                  <tp:taxon-name-part taxon-name-part-type="genus" reg="Stalagmitis"/>
                  <tp:taxon-name-part taxon-name-part-type="species" reg="celebica"/>
                </tp:taxon-name><comment>≡ <tp:taxon-name><tp:taxon-name-part taxon-name-part-type="genus" reg="Stalagmitis">Stalagmitis</tp:taxon-name-part><tp:taxon-name-part taxon-name-part-type="species" reg="celebica">celebica</tp:taxon-name-part></tp:taxon-name> (L.) G. Don, Gen. Hist. 1: 621. 1831. Type. Rumphius’s illustration, <tp:taxon-name><tp:taxon-name-part taxon-name-part-type="genus" reg="Mangostana">Mangostana</tp:taxon-name-part><tp:taxon-name-part taxon-name-part-type="species" reg="celebica">celebica</tp:taxon-name-part></tp:taxon-name> Rumph., Herb. Amboin. 1: 134. t. 44 (<xref ref-type="bibr" rid="B47">Rumphius 1741</xref>) (lectotype, designated by <xref ref-type="bibr" rid="B28">Merrill 1917</xref>: 373). </comment></tp:nomenclature-citation><tp:nomenclature-citation><tp:taxon-name>
                  <tp:taxon-name-part taxon-name-part-type="genus" reg="Garcinia"/>
                  <tp:taxon-name-part taxon-name-part-type="species" reg="cornea"/>
                </tp:taxon-name><comment>= <tp:taxon-name><tp:taxon-name-part taxon-name-part-type="genus" reg="Garcinia">Garcinia</tp:taxon-name-part><tp:taxon-name-part taxon-name-part-type="species" reg="cornea">cornea</tp:taxon-name-part></tp:taxon-name> L., Syst. Veg., ed. 13. 368. 1774; Blume, Bijdr. Fl. Ned. Ind.: 214. 1825; G. Don, Gen. Hist. 1: 620. 1831; Roxb. in Carey, Fl. Ind. 2: 629. 1832; Wight, Icon. Pl. Ind. Orient. 1(10): 6. t. 105. 1839; Miq., Fl. Ned. Ind. 1(2): 506. 1859; Planch. &amp; Triana, Ann. Sci. Nat., Bot., sér. 4, 14: 325. 1860; Laness., Mém. Gen. Garc.: 20. 1872; Kurz, J. Asiat. Soc. Bengal, Pt. 2, Nat. Hist. 43(2): 86. 1874 et Forest Fl. Burma 1: 88. 1877; Pierre, Fl. Forest. Cochinch. 1(5): 12. t. 78B. 1883; Vesque in A. DC. &amp; C. DC., Monogr. Phan. 8: 397. 1893; Engl. in Engl. &amp; Prantl, Die Naturlichen Pflanzenfamilien 3(6): 236. 1893; Merr., Interpr. Herb. Amboin.: 374. 1917; Maheshw., Bull. Bot. Surv. India 6: 122. t. 2. fig. 16. 1964; Nazre, Genet. Resour. Crop. Evol. 57: 1256. 2010. Type. Rumphius’s illustration, <tp:taxon-name><tp:taxon-name-part taxon-name-part-type="genus" reg="Lignum">Lignum</tp:taxon-name-part><tp:taxon-name-part taxon-name-part-type="species" reg="corneum">corneum</tp:taxon-name-part></tp:taxon-name> Rumph., Herb. Amboin. 3: 55. t. 30 (<xref ref-type="bibr" rid="B48">Rumphius 1743</xref>) (lectotype, designated by <xref ref-type="bibr" rid="B28">Merrill 1917</xref>: 374). </comment></tp:nomenclature-citation><tp:nomenclature-citation><tp:taxon-name>
                  <tp:taxon-name-part taxon-name-part-type="genus" reg="Garcinia"/>
                  <tp:taxon-name-part taxon-name-part-type="species" reg="affinis"/>
                </tp:taxon-name><comment>= <tp:taxon-name><tp:taxon-name-part taxon-name-part-type="genus" reg="Garcinia">Garcinia</tp:taxon-name-part><tp:taxon-name-part taxon-name-part-type="species" reg="affinis">affinis</tp:taxon-name-part></tp:taxon-name> Wall. [Numer. List: 171. Wallich Cat. 4854. 1831, <italic>nom. nud.</italic>] ex Pierre, Fl. Forest. Cochinch. 1(5): 16. t. 78C, 79G. 1883, <italic>nom. illeg.</italic></comment></tp:nomenclature-citation><tp:nomenclature-citation><tp:taxon-name>
                  <tp:taxon-name-part taxon-name-part-type="genus" reg="Garcinia"/>
                  <tp:taxon-name-part taxon-name-part-type="species" reg="speciosa"/>
                </tp:taxon-name><comment>= <tp:taxon-name><tp:taxon-name-part taxon-name-part-type="genus" reg="Garcinia">Garcinia</tp:taxon-name-part><tp:taxon-name-part taxon-name-part-type="species" reg="speciosa">speciosa</tp:taxon-name-part></tp:taxon-name> Wall., Pl. Asiat. Rar. 3: 37. 1832; Planch. &amp; Triana, Ann. Sci. Nat., Bot., sér. 4, 14: 326. 1860; T. Anderson in Hook. f., Fl. Brit. India 1(2): 260. 1874; Kurz, J. Asiat. Soc. Bengal, Pt. 2, Nat. Hist. 43(2): 86. 1874 et Forest Fl. Burma 1: 88. 1877; Pierre, Fl. Forest. Cochinch. 1(5): 14. t. 79H, I. 1883; King, J. Asiat. Soc. Bengal, Pt. 2, Nat. Hist. 59(2): 154. 1890; Vesque in A. DC. &amp; C. DC., Monogr. Phan. 8: 402. 1893; Engl. in Engl. &amp; Prantl, Die Naturlichen Pflanzenfamilien 3(6): 236. 1893; Brandis, Indian Trees: 50. 1906; C. E. Parkinson, Forest Fl. Andaman Isl.: 90. 1923; Craib, Fl. Siam. 1(1): 117. 1925; Gagnep. in Gagnep., Fl. Indo-Chine Suppl.: 267. 1943; Maheshw., Bull. Bot. Surv. India 6: 123. t. 2. fig. 18. 1964; N. P. Singh in B. D. Sharma &amp; Sanjappa, Fl. Ind. 3: 125. 1993; S. Gardner, P. Sidisunthorn &amp; V. Anusarnsunthorn, Field Guide Forest Trees of N. Thailand: 50. fig. 53. 2000; Nazre, Genet. Resour. Crop. Evol. 57: 1256. 2010; S. Gardner, P. Sidisunthorn &amp; Chayam., Forest Trees S. Thailand 1: 355. fig. 545. 2015. Type. Myanmar, Amherst, 1827, <italic>Wallich Cat. 4855</italic> (lectotype, designated by <xref ref-type="bibr" rid="B27">Maheshwari 1964</xref>: 123), CAL [CAL0000065160, photo seen]; isolectotype K-W [K001104074!]). </comment></tp:nomenclature-citation><tp:nomenclature-citation><tp:taxon-name>
                  <tp:taxon-name-part taxon-name-part-type="genus" reg="Garcinia"/>
                  <tp:taxon-name-part taxon-name-part-type="species" reg="fabrilis"/>
                </tp:taxon-name><comment>= <tp:taxon-name><tp:taxon-name-part taxon-name-part-type="genus" reg="Garcinia">Garcinia</tp:taxon-name-part><tp:taxon-name-part taxon-name-part-type="species" reg="fabrilis">fabrilis</tp:taxon-name-part></tp:taxon-name> Miq., Fl. Ned. Ind., Eerste Bijv. 3: 496. 1861 [as <tp:taxon-name><tp:taxon-name-part taxon-name-part-type="genus" reg="Discostigma">Discostigma</tp:taxon-name-part><tp:taxon-name-part taxon-name-part-type="species" reg="febrile">febrile</tp:taxon-name-part></tp:taxon-name>]; Pierre, Fl. Forest. Cochinch. 1(5): 15. t. 80A. 1883; Vesque in A. DC. &amp; C. DC., Monogr. Phan. 8: 401. 1893. Type. Indonesia, Sumatra, Priaman, s.d., <italic>Diepenhorst HB2152</italic> (lectotype, designated by <xref ref-type="bibr" rid="B30">Nazre 2010</xref>: 1256), L [U1572338, photo seen]). </comment></tp:nomenclature-citation><tp:nomenclature-citation><tp:taxon-name>
                  <tp:taxon-name-part taxon-name-part-type="genus" reg="Garcinia"/>
                  <tp:taxon-name-part taxon-name-part-type="species" reg="benthamii"/>
                </tp:taxon-name><comment>= <tp:taxon-name><tp:taxon-name-part taxon-name-part-type="genus" reg="Garcinia">Garcinia</tp:taxon-name-part><tp:taxon-name-part taxon-name-part-type="species" reg="benthamii">benthamii</tp:taxon-name-part></tp:taxon-name> Pierre, Fl. Forest. Cochinch. 1(4): t. 55, 56. 1882 [as <tp:taxon-name><tp:taxon-name-part taxon-name-part-type="genus" reg="Garcinia">Garcinia</tp:taxon-name-part><tp:taxon-name-part taxon-name-part-type="species" reg="benthami">benthami</tp:taxon-name-part></tp:taxon-name>]; Vesque, Epharmosis 2: 18. t. 109, 110. 1889 et in A. DC. &amp; C. DC., Monogr. Phan. 8: 392. 1893 [as <tp:taxon-name><tp:taxon-name-part taxon-name-part-type="genus" reg="Garcinia">G.</tp:taxon-name-part><tp:taxon-name-part taxon-name-part-type="species" reg="benthami">benthami</tp:taxon-name-part></tp:taxon-name>]; Merr., Philipp. J. Sci. 3: 364. 1908 [as <tp:taxon-name><tp:taxon-name-part taxon-name-part-type="genus" reg="Garcinia">G.</tp:taxon-name-part><tp:taxon-name-part taxon-name-part-type="species" reg="benthami">benthami</tp:taxon-name-part></tp:taxon-name>]; Pit. in Lecomte et al., Fl. Indo-Chine 1(4): 305. 1910 [as <tp:taxon-name><tp:taxon-name-part taxon-name-part-type="genus" reg="Garcinia">G.</tp:taxon-name-part><tp:taxon-name-part taxon-name-part-type="species" reg="benthami">benthami</tp:taxon-name-part></tp:taxon-name>]; Merr., Enum. Philipp. Fl. Pl. 3: 83. 1923 [as <tp:taxon-name><tp:taxon-name-part taxon-name-part-type="genus" reg="Garcinia">G.</tp:taxon-name-part><tp:taxon-name-part taxon-name-part-type="species" reg="benthami">benthami</tp:taxon-name-part></tp:taxon-name>]; Gagnep. in Gagnep., Fl. Indo-Chine Suppl.: 261. 1943 [as <tp:taxon-name><tp:taxon-name-part taxon-name-part-type="genus" reg="Garcinia">G.</tp:taxon-name-part><tp:taxon-name-part taxon-name-part-type="species" reg="benthami">benthami</tp:taxon-name-part></tp:taxon-name>]; P. H. Hô, Câyco Vietnam 1: 561. fig. 1550. 1991 [as <tp:taxon-name><tp:taxon-name-part taxon-name-part-type="genus" reg="Garcinia">G.</tp:taxon-name-part><tp:taxon-name-part taxon-name-part-type="species" reg="benthami">benthami</tp:taxon-name-part></tp:taxon-name>]. Type. Vietnam, ad Bung in prov. Saïgon, Jan 1875, <italic>Pierre 700</italic> (lectotype, designated by <xref ref-type="bibr" rid="B30">Nazre 2010</xref>: 1256), P [P00329872, photo seen]; isolectotypes A [without barcode, reported by <xref ref-type="bibr" rid="B30">Nazre 2010</xref> and <xref ref-type="bibr" rid="B31">Nazre et al. 2018</xref>, not seen], K [without barcode, reported by <xref ref-type="bibr" rid="B30">Nazre 2010</xref> and <xref ref-type="bibr" rid="B31">Nazre et al. 2018</xref>, not seen], L [U1208099, U1208248, photos seen], P [P04701491, photo seen]. </comment></tp:nomenclature-citation><tp:nomenclature-citation><tp:taxon-name>
                  <tp:taxon-name-part taxon-name-part-type="genus" reg="Garcinia"/>
                  <tp:taxon-name-part taxon-name-part-type="species" reg="ferrea"/>
                </tp:taxon-name><comment>= <tp:taxon-name><tp:taxon-name-part taxon-name-part-type="genus" reg="Garcinia">Garcinia</tp:taxon-name-part><tp:taxon-name-part taxon-name-part-type="species" reg="ferrea">ferrea</tp:taxon-name-part></tp:taxon-name> Pierre, Fl. Forest. Cochinch. 1(4): t. 57. 1882; Vesque, Epharmosis 2: 18. t. 110, 111. 1889; Engl. in Engl. &amp; Prantl, Die Naturlichen Pflanzenfamilien 3(6): 236. 1893; Pit. in Lecomte et al., Fl. Indo-Chine 1(4): 303. 1910; Gagnep. in Gagnep., Fl. Indo-Chine Suppl.: 261. 1943; Pételot, Arch. Rech. Agron. Cambodge Laos Vietnam 1: 60. 1952; P. H. Hô, Câyco Vietnam 1: 562. fig. 1553. 1991. Type. Vietnam, Phu Quoc, Jan 1877, <italic>Herb. Pierre 3634</italic> (lectotype, first-step designated by <xref ref-type="bibr" rid="B30">Nazre 2010</xref>: 1256), P [without barcode], second-step designated here P [P00379823!]; isolectotype P [P00379824!]). </comment></tp:nomenclature-citation><tp:nomenclature-citation><tp:taxon-name>
                  <tp:taxon-name-part taxon-name-part-type="genus" reg="Garcinia"/>
                  <tp:taxon-name-part taxon-name-part-type="species" reg="basacensis"/>
                </tp:taxon-name><comment>= <tp:taxon-name><tp:taxon-name-part taxon-name-part-type="genus" reg="Garcinia">Garcinia</tp:taxon-name-part><tp:taxon-name-part taxon-name-part-type="species" reg="basacensis">basacensis</tp:taxon-name-part></tp:taxon-name> Pierre, Fl. Forest. Cochinch. 1(4): t. 58. 1882 [as <tp:taxon-name><tp:taxon-name-part taxon-name-part-type="genus" reg="Garcinia">G.</tp:taxon-name-part><tp:taxon-name-part taxon-name-part-type="species" reg="bassacensis">bassacensis</tp:taxon-name-part></tp:taxon-name>]; Vesque in A. DC. &amp; C. DC., Monogr. Phan. 8: 398. 1893 [as <tp:taxon-name><tp:taxon-name-part taxon-name-part-type="genus" reg="Garcinia">G.</tp:taxon-name-part><tp:taxon-name-part taxon-name-part-type="species" reg="bassacensis">bassacensis</tp:taxon-name-part></tp:taxon-name>]; Pit. in Lecomte et al., Fl. Indo-Chine 1(4): 306. 1910 [as <tp:taxon-name><tp:taxon-name-part taxon-name-part-type="genus" reg="Garcinia">G.</tp:taxon-name-part><tp:taxon-name-part taxon-name-part-type="species" reg="bassacensis">bassacensis</tp:taxon-name-part></tp:taxon-name>]; P. H. Hô, Câyco Vietnam 1: 561. fig. 1549. 1991 [as <tp:taxon-name><tp:taxon-name-part taxon-name-part-type="genus" reg="Garcinia">G.</tp:taxon-name-part><tp:taxon-name-part taxon-name-part-type="species" reg="bassacensis">bassacensis</tp:taxon-name-part></tp:taxon-name>]. Type. Laos, Bassin d’Attopeu, Mont de Bassac, Feb 1877, <italic>Harmand 1074</italic> (lectotype, first-step designated by <xref ref-type="bibr" rid="B30">Nazre 2010</xref>: 1256), P [without barcode], second-step designated here P [P00329871!]; isolectotypes K [K000380454!], P [P00329870!, P05062473!]). </comment></tp:nomenclature-citation><tp:nomenclature-citation><tp:taxon-name>
                  <tp:taxon-name-part taxon-name-part-type="genus" reg="Garcinia"/>
                  <tp:taxon-name-part taxon-name-part-type="species" reg="riedeliana"/>
                </tp:taxon-name><comment>= <tp:taxon-name><tp:taxon-name-part taxon-name-part-type="genus" reg="Garcinia">Garcinia</tp:taxon-name-part><tp:taxon-name-part taxon-name-part-type="species" reg="riedeliana">riedeliana</tp:taxon-name-part></tp:taxon-name> Pierre, Fl. Forest. Cochinch. 1(5): 12. t. 79A. 1883; Vesque, Epharmosis 2: 18. t. 156. 1889 et in A. DC. &amp; C. DC., Monogr. Phan. 8: 388. 1893. Type. Indonesia, Sulawesi, Gorontalo, 1875, <italic>Riedel s.n.</italic> (lectotype, designated by <xref ref-type="bibr" rid="B31">Nazre et al. 2018</xref>: 17), K [K000380456, photo seen]; isolectotypes P [P04700635!, P04700640!, P04700639, photo seen]). </comment></tp:nomenclature-citation><tp:nomenclature-citation><tp:taxon-name>
                  <tp:taxon-name-part taxon-name-part-type="genus" reg="Garcinia"/>
                  <tp:taxon-name-part taxon-name-part-type="species" reg="hombroniana"/>
                </tp:taxon-name><comment>= <tp:taxon-name><tp:taxon-name-part taxon-name-part-type="genus" reg="Garcinia">Garcinia</tp:taxon-name-part><tp:taxon-name-part taxon-name-part-type="species" reg="hombroniana">hombroniana</tp:taxon-name-part></tp:taxon-name> Pierre, Fl. Forest. Cochinch. 1(5): 12. t. 79D–F, J. 1883; Vesque, Epharmosis 2: 18. t. 113. 1889; King, J. Asiat. Soc. Bengal, Pt. 2, Nat. Hist. 59(2): 155. 1890; Vesque in A. DC. &amp; C. DC., Monogr. Phan. 8: 395. 1893; Engl. in Engl. &amp; Prantl, Die Naturlichen Pflanzenfamilien 3(6): 236. 1893; Ridl., Fl. Malay Penins. 1: 171. 1922; Craib, Fl. Siam. 1(1): 115. 1925; Corner, Wayside Trees Mal. 1: 318. fig. 109. ed. 2. 1952; Maheshw., Bull. Bot. Surv. India 6: 121. t. 2. fig. 15. 1964; Corner &amp; Watan., Ill. Guide Trop. Pl.: t. 190. 1969; Whitmore in Whitmore, Tree Fl. Malaya 2: 212. fig. 7. 1973; S. W. Jones, Morphology and Major Taxonomy of <tp:taxon-name><tp:taxon-name-part taxon-name-part-type="genus" reg="Garcinia">Garcinia</tp:taxon-name-part></tp:taxon-name> (<tp:taxon-name><tp:taxon-name-part taxon-name-part-type="family">Guttiferae</tp:taxon-name-part></tp:taxon-name>), Ph.D. Thesis (unpublished): 290. 1980; H. Keng, Concise Fl. Singapore: 49. 1990; N. P. Singh in B. D. Sharma &amp; Sanjappa, Fl. Ind. 3: 111. 1993; M. Turner, Gard. Bull. Singapore 47(1): 262. 1995; S. Gardner, P. Sidisunthorn &amp; Chayam., Forest Trees S. Thailand 1: 354. fig. 544. 2015. Type. Peninsular Malaysia, Malacca, 1841, <italic>J. B. Hombron s.n.</italic> (lectotype, first-step designated by <xref ref-type="bibr" rid="B30">Nazre 2010</xref>: 1256), P [without barcode], second-step designated here P [P00329889!]; isolectotypes P [P00329878, P04700177, P04700178, P04700180, P04700181, P04700182, photos seen]). </comment></tp:nomenclature-citation><tp:nomenclature-citation><tp:taxon-name>
                  <tp:taxon-name-part taxon-name-part-type="genus" reg="Garcinia"/>
                  <tp:taxon-name-part taxon-name-part-type="species" reg="rumphii"/>
                </tp:taxon-name><comment>= <tp:taxon-name><tp:taxon-name-part taxon-name-part-type="genus" reg="Garcinia">Garcinia</tp:taxon-name-part><tp:taxon-name-part taxon-name-part-type="species" reg="rumphii">rumphii</tp:taxon-name-part></tp:taxon-name> Pierre, Fl. Forest. Cochinch. 1(5): 13. t. 77A. 1883; Vesque, Epharmosis 2: 18. t. 114. 1889 et in A. DC. &amp; C. DC., Monogr. Phan. 8: 400. 1893. Type. Indonesia, Bangka Island, Nov 1881, <italic>Treub 4169</italic> (lectotype, first-step designated by <xref ref-type="bibr" rid="B30">Nazre 2010</xref>: 1256–1257), P [without barcode], second-step designated by <xref ref-type="bibr" rid="B31">Nazre et al. 2018</xref>: 17, P [P04700302!]; isolectotypes K [K000380451, photo seen], P [P04700298!, P04700299!]). </comment></tp:nomenclature-citation><tp:nomenclature-citation><tp:taxon-name>
                  <tp:taxon-name-part taxon-name-part-type="genus" reg="Garcinia"/>
                  <tp:taxon-name-part taxon-name-part-type="species" reg="kurzii"/>
                </tp:taxon-name><comment>= <tp:taxon-name><tp:taxon-name-part taxon-name-part-type="genus" reg="Garcinia">Garcinia</tp:taxon-name-part><tp:taxon-name-part taxon-name-part-type="species" reg="kurzii">kurzii</tp:taxon-name-part></tp:taxon-name> Pierre, Fl. Forest. Cochinch. 1(5): 14. t. 78A. 1883; Vesque, Epharmosis 2: 18. t. 114. 1889; King, J. Asiat. Soc. Bengal, Pt. 2, Nat. Hist. 59(2): 155. 1890; Vesque in A. DC. &amp; C. DC., Monogr. Phan. 8: 403. 1893; Maheshw., Bull. Bot. Surv. India 6: 123. 1964; N. P. Singh in B. D. Sharma &amp; Sanjappa, Fl. Ind. 3: 115. 1993. Type. India, South Andaman, 1867, <italic>Kurz 24</italic> (lectotype, designated by <xref ref-type="bibr" rid="B27">Maheshwari 1964</xref>: 123), CAL [without barcode, not seen]; isolectotypes P [P00329891!, P00329890, photos seen]). </comment></tp:nomenclature-citation><tp:nomenclature-citation><tp:taxon-name>
                  <tp:taxon-name-part taxon-name-part-type="genus" reg="Garcinia"/>
                  <tp:taxon-name-part taxon-name-part-type="species" reg="jawoera"/>
                </tp:taxon-name><comment>= <tp:taxon-name><tp:taxon-name-part taxon-name-part-type="genus" reg="Garcinia">Garcinia</tp:taxon-name-part><tp:taxon-name-part taxon-name-part-type="species" reg="jawoera">jawoera</tp:taxon-name-part></tp:taxon-name> Pierre, Fl. Forest. Cochinch. 1(5): 37. 1883; Vesque in A. DC. &amp; C. DC., Monogr. Phan. 8: 399. 1893. Type. Indonesia, Java, Tandjoor, cultivated in Hort. Bog., 1877, <italic>Pierre 4607</italic> (lectotype, first-step designated by <xref ref-type="bibr" rid="B30">Nazre 2010</xref>: 1257), P [without barcode], second-step designated by <xref ref-type="bibr" rid="B31">Nazre et al. 2018</xref>: 17), P [P00379817!]; isolectotypes L [without barcode, reported by <xref ref-type="bibr" rid="B30">Nazre 2010</xref> and <xref ref-type="bibr" rid="B31">Nazre et al. 2018</xref>, not seen], P [P00379816!, P00379818!]). </comment></tp:nomenclature-citation><tp:nomenclature-citation><tp:taxon-name>
                  <tp:taxon-name-part taxon-name-part-type="genus" reg="Garcinia"/>
                  <tp:taxon-name-part taxon-name-part-type="species" reg="krawang"/>
                </tp:taxon-name><comment>= <tp:taxon-name><tp:taxon-name-part taxon-name-part-type="genus" reg="Garcinia">Garcinia</tp:taxon-name-part><tp:taxon-name-part taxon-name-part-type="species" reg="krawang">krawang</tp:taxon-name-part></tp:taxon-name> Pierre, Fl. Forest. Cochinch. 1(5): 37. 1883; Vesque in A. DC. &amp; C. DC., Monogr. Phan. 8: 398. 1893. Type: Indonesia, Borneo, South Kalimantan, Pulau Lampei (Lampei Island), s.d., <italic>Korthals 1313a</italic> (<italic>Herb. Pierre 4601</italic>) (lectotype, first-step designated by <xref ref-type="bibr" rid="B30">Nazre 2010</xref>: 1257), P [without barcode], second-step designated by <xref ref-type="bibr" rid="B31">Nazre et al. 2018</xref>: 17), P [P00379812, photo seen]; isolectotype P [P00379813, photos seen]). </comment></tp:nomenclature-citation><tp:nomenclature-citation><tp:taxon-name>
                  <tp:taxon-name-part taxon-name-part-type="genus" reg="Garcinia"/>
                  <tp:taxon-name-part taxon-name-part-type="species" reg="kingii"/>
                </tp:taxon-name><comment>= <tp:taxon-name><tp:taxon-name-part taxon-name-part-type="genus" reg="Garcinia">Garcinia</tp:taxon-name-part><tp:taxon-name-part taxon-name-part-type="species" reg="kingii">kingii</tp:taxon-name-part></tp:taxon-name> Pierre ex Vesque in A. DC. &amp; C. DC., Monogr. Phan. 8: 407. 1893; Maheshw., Bull. Bot. Surv. India 6: 124. 1964; N. P. Singh in B. D. Sharma &amp; Sanjappa, Fl. Ind. 3: 114. 1993. Type: Andaman Island, 1884, <italic>King’s Collector s.n.</italic> (lectotype, designated by <xref ref-type="bibr" rid="B30">Nazre 2010</xref>: 1257), K [K000380453, photo seen]). </comment></tp:nomenclature-citation></tp:nomenclature-citation-list></tp:nomenclature><tp:treatment-sec sec-type="description" id="SECID0ERMAG"><title>Description.</title><p><bold><italic>Habit</italic></bold> trees, 5–25-(–30) m tall, 30–150(–200) cm GBH, sometimes with buttresses near the base of the main stem of large trees; latex white, turning yellow, sticky; branchlets green, 4-ridged, glabrous. <bold><italic>Bark</italic></bold> greyish brown, brown, dark brown or blackish brown, scaly or fissured; inner bark reddish pink or red. <bold><italic>Leaves</italic></bold>: lamina variable in shape and size, elliptic, oblong-elliptic, ovate, elliptic-ovate or lanceolate-ovate, 10–24 × 4–9.5 cm, apex acute, base cuneate or oblique, margin repand or undulate, thickly coriaceous, smooth, shiny dark green above, paler below, glabrous on both surfaces, midrib raised on both surfaces, secondary veins 12–25 each side, curving towards the margin and connected in distinct loops and united into an intramarginal vein, flattened on both surfaces, intramarginal veins not grooved above, with intersecondary veins, veinlets reticulate, visible below, interrupted long wavy lines of differing lengths, running across the secondary veins to the apex, conspicuous below; petiole green, stout, 1–2 cm long, 2–4 mm in diam., grooved above, distinctly transversely rugose, glabrous, with a basal appendage clasping the branchlet; young leaves brownish green, turning pale green, glossy; fresh leaves tough when crushed; mature leaves turning greenish yellow to pale yellow before falling off; dry leaves pale brown or reddish brown. <bold><italic>Inflorescences</italic></bold> terminal; bracts 2, caducous, narrowly triangular or triangular, 0.8–1.3 × 0.1–0.4 cm, apex acute (in female inflorescences). <bold><italic>Flowers</italic></bold>: sepals and petals glabrous; sepals concave; petals creamish white or pale yellow, somewhat fleshy, concave or not concave, apex rounded, margin entire or irregularly lobed and undulated. <bold><italic>Flower buds</italic></bold> subglobose to globose, 0.5–1 cm in diam. <bold><italic>Male flowers</italic></bold> lightly fragrant, in a cluster of 2–7 flowers, 1.8–2.5 cm in diam.; bracteoles caducous; pedicel pale yellow, reddish pale yellow or yellowish red, slender, terete (circular in cross-section) or slightly 4-angled, 0.4–1 cm long, 1.5–3 mm in diam., glabrous; sepals 4, pale yellow, reddish pale yellow or yellowish red, thinly coriaceous, broadly elliptic, elliptic, suborbicular or orbicular, 0.5–1 × 0.4–1 cm, the outer pair slightly smaller than the inner pair, apex rounded; petals 4, suborbicular, orbicular, broadly elliptic or elliptic, 0.7–1.2 × 0.5–1.1 cm, subequal; stamens 144–198, united into a single 4-lobed bundle (35–53 each lobe), surrounding a pistillode, lobes 5–9 × 5–8.5 mm; filaments very short; anthers 1–2 × 0.5–1 mm; pistillode fungiform, 5–7.5 mm long; sterile stigma pale yellow or yellow, sessile, convex, radiate, shallowly 4–9-lobed, 3.5–5 mm in diam., smooth. <bold><italic>Female flowers</italic></bold> solitary or in a cluster of 2–3 flowers, 2–2.8 cm in diam.; bracteoles caducous, triangular, 1.5–5 × 1–4 mm; pedicel (of a flower in an inflorescence) or peduncle (of a solitary flower) green, stout, terete or slightly 4-angled, 0.4–1.5 cm long, 2–4 mm in diam., glabrous; sepals 4, pale green, thickly coriaceous, suborbicular, orbicular or broadly elliptic, 0.4–1.2 × 0.4–1.2 cm, the outer pair slightly smaller than the inner pair, apex rounded; petals 4, suborbicular, orbicular, broadly elliptic or elliptic, 0.7–1.5 × 0.7–1.3 cm, subequal; staminodes absent or present, united into 9–15 bundles, surrounding the ovary, each bundle 1–2 mm long; pistil fungiform, 0.5–1 cm long; ovary pale green, subglobose or globose, 4–6.5 × 4–7.5 mm, glabrous, 4–9-locular; stigma pale yellow or yellow, convex, radiate, shallowly 4–9-lobed, 2–4 mm long, 5.5–8 mm in diam., smooth. <bold><italic>Fruits</italic></bold> pale green, turning yellow, orange, reddish orange to red when ripe, smooth, glabrous, with a sticky white latex, turning yellow, broadly ellipsoid, subglobose, globose or depressed globose, 1.8–5.5 × 2–5.6 cm (length including a beak), without or with a short, thick beak at the apex, 2.5–6.5 × 5–11.5 mm, pericarp 2–7 mm thick, fleshy, becoming woody when dry; persistent stigma dark brown or blackish brown, flattened, radiate, shallowly 4–9-lobed, 0.4–1.1 cm in diam.; persistent sepals green or green tinged with red, turning yellowish green to yellow or yellow tinged with red, thickly coriaceous, 0.5–1.5 × 0.5–1.4 cm, usually larger than in flowering materials; fruiting stalk green, strong and thick, 0.5–1.7 cm long, 2.5–6.5 mm in diam., glabrous. <bold><italic>Seeds</italic></bold> 4–9, sometimes aborted, brown mottled with irregular lines, ellipsoid or broadly ellipsoid, 0.7–2.4 × 0.4–1.6 cm, compressed, rounded at both ends, with a white fleshy pulp.</p><fig id="F1" position="float" orientation="portrait"><object-id xmlns:xlink="http://www.w3.org/1999/xlink" content-type="doi" xlink:type="simple">10.3897/phytokeys.244.126207.figure1</object-id><object-id xmlns:xlink="http://www.w3.org/1999/xlink" content-type="arpha" xlink:type="simple">839477A3-7D0C-578D-9A37-25415963B263</object-id><label>Figure 1.</label><caption><p><italic><tp:taxon-name><tp:taxon-name-part taxon-name-part-type="genus" reg="Garcinia">Garcinia</tp:taxon-name-part><tp:taxon-name-part taxon-name-part-type="species" reg="celebica">celebica</tp:taxon-name-part></tp:taxon-name></italic><bold>A</bold> branchlets, leaves, and fruit <bold>B</bold> branchlets and male inflorescences with male flower buds and male flower <bold>C</bold> male flower (top view) <bold>D</bold> male flower (side view) <bold>E</bold> male flower showing 4-lobed stamen bundle and a pistillode (sepals and petals removed) <bold>F</bold> female flower (top view) <bold>G</bold> female flower (side view) <bold>H</bold> branchlet and fruit <bold>I</bold> fruit showing persistent sepals <bold>J</bold> fruit (transverse section) and seeds with a fleshy pulp. Photo: Drawn by Wanwisa Bhuchaisri.</p></caption><graphic xmlns:xlink="http://www.w3.org/1999/xlink" xlink:href="phytokeys-244-175_article-126207__-g001.jpg" position="float" orientation="portrait" xlink:type="simple" id="oo_1092620.jpg"><uri content-type="original_file" xlink:type="simple">https://binary.pensoft.net/fig/1092620</uri></graphic></fig></tp:treatment-sec><tp:treatment-sec sec-type="distribution" id="SECID0EDPAG"><title>Distribution.</title><p>India [North-Eastern India (Assam, Meghalaya, West Bengal), Andaman and Nicobar Islands], Bangladesh, Myanmar (Martaban, Tenasserim), Vietnam, Laos, Cambodia, Thailand, Peninsular Malaysia (Perlis, Kedah, Penang, Perak, Terengganu, Pahang, Selangor, Malacca), Singapore, Indonesia (Sumatra, Java, Lesser Sunda Islands, Sulawesi, Maluku), Borneo [Malaysia (Sarawak, Sabah), Brunei, Indonesia (Kalimantan)], Philippines (Luzon, Palawan, Mindanao), New Guinea [Indonesia (Western New Guinea), Papua New Guinea].</p><fig id="F2" position="float" orientation="portrait"><object-id xmlns:xlink="http://www.w3.org/1999/xlink" content-type="doi" xlink:type="simple">10.3897/phytokeys.244.126207.figure2</object-id><object-id xmlns:xlink="http://www.w3.org/1999/xlink" content-type="arpha" xlink:type="simple">14342CB9-BD96-58AF-B3D3-1D1A0C144FF2</object-id><label>Figure 2.</label><caption><p><italic><tp:taxon-name><tp:taxon-name-part taxon-name-part-type="genus" reg="Garcinia">Garcinia</tp:taxon-name-part><tp:taxon-name-part taxon-name-part-type="species" reg="celebica">celebica</tp:taxon-name-part></tp:taxon-name></italic><bold>A</bold> stem and bark <bold>B</bold> slashed bark with white latex <bold>C</bold> branchlets and leaves <bold>D, E</bold> branchlets and male inflorescences with male flower buds and male flowers <bold>F</bold> branchlet and female inflorescence with female flowers <bold>G</bold> branchlets, leaves, and mature fruits <bold>H, I</bold> mature and ripe fruits and seeds with a white fleshy pulp. Photos: Chatchai Ngernsaengsaruay.</p></caption><graphic xmlns:xlink="http://www.w3.org/1999/xlink" xlink:href="phytokeys-244-175_article-126207__-g002.jpg" position="float" orientation="portrait" xlink:type="simple" id="oo_1092621.jpg"><uri content-type="original_file" xlink:type="simple">https://binary.pensoft.net/fig/1092621</uri></graphic></fig></tp:treatment-sec><tp:treatment-sec sec-type="distribution" id="SECID0EOQAG"><title>Distribution in Thailand.</title><p><bold>Northern</bold>: Chiang Mai, Chiang Rai, Phayao, Phrae, Phitsanulok; <bold>North-Eastern</bold>: Loei, Nong Khai, Bueng Kan, Sakon Nakhon, Khon Kaen; <bold>Eastern</bold>: Chaiyaphum, Ubon Ratchathani; <bold>South-Western</bold>: Uthai Thani, Kanchanaburi, Phetchaburi, Prachuap Khiri Khan; <bold>Central</bold>: Saraburi; <bold>South-Eastern</bold>: Sa Kaeo, Prachin Buri, Chon Buri, Chanthaburi, Trat; <bold>Peninsular</bold>: Chumphon, Ranong, Surat Thani, Phangnga, Krabi, Nakhon Si Thammarat, Trang, Satun, Songkhla, Pattani, Yala, Narathiwat.</p><fig id="F3" position="float" orientation="portrait"><object-id xmlns:xlink="http://www.w3.org/1999/xlink" content-type="doi" xlink:type="simple">10.3897/phytokeys.244.126207.figure3</object-id><object-id xmlns:xlink="http://www.w3.org/1999/xlink" content-type="arpha" xlink:type="simple">3624F133-CE4A-5976-8FD3-D625C8CBB0C7</object-id><label>Figure 3.</label><caption><p>Lectotype of <italic><tp:taxon-name><tp:taxon-name-part taxon-name-part-type="genus" reg="Garcinia">Garcinia</tp:taxon-name-part><tp:taxon-name-part taxon-name-part-type="species" reg="hombroniana">hombroniana</tp:taxon-name-part></tp:taxon-name></italic>, a synonym of <italic><tp:taxon-name><tp:taxon-name-part taxon-name-part-type="genus" reg="Garcinia">Garcinia</tp:taxon-name-part><tp:taxon-name-part taxon-name-part-type="species" reg="celebica">celebica</tp:taxon-name-part></tp:taxon-name></italic>, <italic>J. B. Hombron s.n.</italic> (P [P00329889]) from Malacca, Peninsular Malaysia, second-step lectotype designated here. Photo: Muséum National d’Histoire Naturelle, Paris, France, <ext-link xmlns:xlink="http://www.w3.org/1999/xlink" xlink:href="http://coldb.mnhn.fr/catalognumber/mnhn/p/p00329889" ext-link-type="uri" xlink:type="simple">http://coldb.mnhn.fr/catalognumber/mnhn/p/p00329889</ext-link>.</p></caption><graphic xmlns:xlink="http://www.w3.org/1999/xlink" xlink:href="phytokeys-244-175_article-126207__-g003.jpg" position="float" orientation="portrait" xlink:type="simple" id="oo_1092622.jpg"><uri content-type="original_file" xlink:type="simple">https://binary.pensoft.net/fig/1092622</uri></graphic></fig></tp:treatment-sec><tp:treatment-sec sec-type="habitat" id="SECID0EMSAG"><title>Habitat and ecology.</title><p>This species is found in a very wide variety of habitats, including coastal strand vegetations, littoral dry evergreen forests, dry evergreen forests, tropical evergreen rain forests, freshwater swamp forests, lower montane rain forests, lower montane coniferous forests, pine-deciduous dipterocarp forests, mixed deciduous forests, secondary forests, on limestones, on sandstone plateaus, sometimes along streams, 0–1,500 m amsl.</p></tp:treatment-sec><tp:treatment-sec sec-type="phenology" id="SECID0ERSAG"><title>Phenology.</title><p>Flowering and fruiting more than once, nearly throughout the year; flowering usually in November to February; fruiting usually in February to May.</p></tp:treatment-sec><tp:treatment-sec sec-type="conservation status" id="SECID0EWSAG"><title>Conservation status.</title><p><italic><tp:taxon-name><tp:taxon-name-part taxon-name-part-type="genus" reg="Garcinia">Garcinia</tp:taxon-name-part><tp:taxon-name-part taxon-name-part-type="species" reg="celebica">celebica</tp:taxon-name-part></tp:taxon-name></italic> is widely distributed from Eastern India to the Malesian region. It is known from many localities and has a large Extent of Occurrence (<abbrev xmlns:xlink="http://www.w3.org/1999/xlink" xlink:title="Extent of Occurrence" id="ABBRID0EHTAG" xlink:type="simple">EOO</abbrev>) of 21,968,911.92 km<sup>2</sup> and a relatively large Area of Occupancy (<abbrev xmlns:xlink="http://www.w3.org/1999/xlink" xlink:title="Area of Occupancy" id="ABBRID0ENTAG" xlink:type="simple">AOO</abbrev>) of 700 km<sup>2</sup>. In Thailand, this species is known to be naturally distributed throughout the seven floristic regions, and has an <abbrev xmlns:xlink="http://www.w3.org/1999/xlink" xlink:title="Extent of Occurrence" id="ABBRID0ETTAG" xlink:type="simple">EOO</abbrev> of 427,003.87 km<sup>2</sup> and an <abbrev xmlns:xlink="http://www.w3.org/1999/xlink" xlink:title="Area of Occupancy" id="ABBRID0EZTAG" xlink:type="simple">AOO</abbrev> of 96 km<sup>2</sup>. Because of this wide distribution and the number of localities, therefore, we consider the conservation assessment here as Least Concern (<abbrev xmlns:xlink="http://www.w3.org/1999/xlink" xlink:title="Least Concern" id="ABBRID0E6TAG" xlink:type="simple">LC</abbrev>).</p></tp:treatment-sec><tp:treatment-sec sec-type="etymology" id="SECID0EDUAG"><title>Etymology.</title><p>The specific epithet of <italic><tp:taxon-name><tp:taxon-name-part taxon-name-part-type="genus" reg="Garcinia">Garcinia</tp:taxon-name-part><tp:taxon-name-part taxon-name-part-type="species" reg="celebica">celebica</tp:taxon-name-part></tp:taxon-name></italic> indicates the type locality, Sulawesi (formerly known as Celebes), Indonesia (<xref ref-type="bibr" rid="B30">Nazre 2010</xref>), as described by <xref ref-type="bibr" rid="B47">Rumphius (1741)</xref>. The specific epithet of <italic><tp:taxon-name><tp:taxon-name-part taxon-name-part-type="genus" reg="Garcinia">G.</tp:taxon-name-part><tp:taxon-name-part taxon-name-part-type="species" reg="speciosa">speciosa</tp:taxon-name-part></tp:taxon-name></italic> is a Latin word meaning showy or splendid (<xref ref-type="bibr" rid="B52">Stearn 1992</xref>; Gledhill, 2002) and refers to the ripe fruits are orangish red to red. The specific epithet of <italic><tp:taxon-name><tp:taxon-name-part taxon-name-part-type="genus" reg="Garcinia">G.</tp:taxon-name-part><tp:taxon-name-part taxon-name-part-type="species" reg="hombroniana">hombroniana</tp:taxon-name-part></tp:taxon-name></italic> is named after J. B. Hombron, a French physician and explorer who collected the type specimen during his journey from Singapore to Malacca (Peninsular Malaysia) (<xref ref-type="bibr" rid="B7">Corner 1952</xref>; <xref ref-type="bibr" rid="B63">Whitmore 1973</xref>; <xref ref-type="bibr" rid="B30">Nazre 2010</xref>).</p></tp:treatment-sec><tp:treatment-sec sec-type="Vernacular names" id="SECID0ECWAG"><title>Vernacular names.</title><p>Kwak mai (กวกไหม) (Bueng Kan, Nongkhai, Laos); Kawa (กะวา) (Surat Thani); Khwat (ขวาด) (Chiang Rai, Laos); Chamuang (ชะม่วง) (Phichit); <bold>Phawa</bold> (พะวา) (Surat Thani); Mada khinok (มะดะขี้นก) (Chiang Mai, Laos); Mapong (มะป่อง) (Northern); Mangkhut pa (มังคุดป่า) (Narathiwat); Wa (วา) (Phangnga, Songkhla, Surat Thani, Yala); Wa nam (วาน้ำ) (Trang); Sommong Pa (ส้มโมงป่า) (Nongkhai); Saraphi pa (สารภีป่า) (Central, Chiang Mai); Mak kwak (หมากกวก) (Bueng Kan, Nongkhai, Laos); Beruas, Bruas, Mangis hutan (Peninsular Malaysia); Parawa (Myanmar); Jungle mangosteen, Seashore mangosteen (English).</p></tp:treatment-sec><tp:treatment-sec sec-type="Uses" id="SECID0EKWAG"><title>Uses.</title><p>The fleshy pulp surrounding the seeds can be consumed and has a sweet-sour taste. The wood is used for house construction, making oars (<xref ref-type="bibr" rid="B27">Maheshwari 1964</xref>; <xref ref-type="bibr" rid="B4">Burkill et al. 1966</xref>), the handles of the tools, and bridge posts (<xref ref-type="bibr" rid="B27">Maheshwari 1964</xref>). In Andaman Islands, the wood is used for making bows (<xref ref-type="bibr" rid="B27">Maheshwari 1964</xref>). In Malaysia, <italic><tp:taxon-name><tp:taxon-name-part taxon-name-part-type="genus" reg="Garcinia">Garcinia</tp:taxon-name-part><tp:taxon-name-part taxon-name-part-type="species" reg="celebica">celebica</tp:taxon-name-part></tp:taxon-name></italic> have been recorded at more than 50 cm dbh and may be logged for timber (<xref ref-type="bibr" rid="B31">Nazre et al. 2018</xref>). The fruits are reported to cause constipation (<xref ref-type="bibr" rid="B49">Sastri 1956</xref>). In Peninsular Malaysia, the roots and leaves are used to relieve itching (<xref ref-type="bibr" rid="B49">Sastri 1956</xref>; <xref ref-type="bibr" rid="B27">Maheshwari 1964</xref>). A decoction of the root may be administered after childbirth as a preventive medicine (<xref ref-type="bibr" rid="B4">Burkill et al. 1966</xref>).</p></tp:treatment-sec><tp:treatment-sec sec-type="Lectotypifications" id="SECID0E6XAG"><title>Lectotypifications.</title><p><italic><tp:taxon-name><tp:taxon-name-part taxon-name-part-type="genus" reg="Garcinia">Garcinia</tp:taxon-name-part><tp:taxon-name-part taxon-name-part-type="species" reg="ferrea">ferrea</tp:taxon-name-part></tp:taxon-name></italic> was named by <xref ref-type="bibr" rid="B39">Pierre (1882</xref>: t. 57), who cited three gatherings: <italic>Herb. Pierre 3634</italic>, <italic>3635</italic>, and <italic>3695</italic> but he did not mention the name of the herbarium where the materials were kept, and following Art. 9.6 of the ICN (<xref ref-type="bibr" rid="B57">Turland et al. 2018</xref>), they constitute syntypes. The name <italic><tp:taxon-name><tp:taxon-name-part taxon-name-part-type="genus" reg="Garcinia">G.</tp:taxon-name-part><tp:taxon-name-part taxon-name-part-type="species" reg="ferrea">ferrea</tp:taxon-name-part></tp:taxon-name></italic> has been lectotypified twice, first by <xref ref-type="bibr" rid="B30">Nazre (2010</xref>: 1256), who selected a specimen <italic>Herb. Pierre 3634</italic> in Cambodia, and deposited at P [without barcode], while <xref ref-type="bibr" rid="B31">Nazre et al. (2018</xref>: 17) chose a Cambodian specimen of Pierre (<italic>Herb. Pierre 3635</italic>) housed at P [P00329882]. Hence, the first lectotypification has priority (as the first-step). We located two sheets of the specimen <italic>Herb. Pierre 3634</italic> at P [P00379823, P00379824]; therefore, the P [P00379823] specimen is selected here in a second-step lectotypification (following Art. 9.17 and Ex. 14 of the Shenzhen Code). Incidentally, from our examination of specimens at P Herbarium, <italic>Herb. Pierre 3634</italic> (Phu Quoc) and <italic>Herb. Pierre 3635</italic> (in montibus Dinh ad Baria Gallicae Austro-Cochinchinae) were not collected from Cambodia as mentioned by <xref ref-type="bibr" rid="B30">Nazre (2010)</xref> and <xref ref-type="bibr" rid="B31">Nazre et al. (2018)</xref>, but were collected in Vietnam.</p><p>In the original publication of <italic><tp:taxon-name><tp:taxon-name-part taxon-name-part-type="genus" reg="Garcinia">Garcinia</tp:taxon-name-part><tp:taxon-name-part taxon-name-part-type="species" reg="basacensis">basacensis</tp:taxon-name-part></tp:taxon-name></italic> by <xref ref-type="bibr" rid="B39">Pierre (1882</xref>: t. 58), only one gathering is mentioned, <italic>Hermand 1074</italic> (<italic>Herb. Pierre 3637</italic>). The name <italic><tp:taxon-name><tp:taxon-name-part taxon-name-part-type="genus" reg="Garcinia">G.</tp:taxon-name-part><tp:taxon-name-part taxon-name-part-type="species" reg="basacensis">basacensis</tp:taxon-name-part></tp:taxon-name></italic> has been lectotypified twice, firstly, <xref ref-type="bibr" rid="B30">Nazre (2010</xref>: 1256) lectotypified this name using the material at P [without barcode], with an isolectotype at K [without barcode] collected from Laos, and secondly, <xref ref-type="bibr" rid="B31">Nazre et al. (2018</xref>: 17) lectotypified this name using the same material. Therefore, the first lectotypification has priority (as the first-step). However, there are three sheets of this gathering at P [P00329870, P00329871, P05062473] and the P [P00329871] material is selected here in a second-step lectotypification. We located one sheet of isolectotype at K [K000380454].</p><p><italic><tp:taxon-name><tp:taxon-name-part taxon-name-part-type="genus" reg="Garcinia">Garcinia</tp:taxon-name-part><tp:taxon-name-part taxon-name-part-type="species" reg="hombroniana">hombroniana</tp:taxon-name-part></tp:taxon-name></italic> was named by <xref ref-type="bibr" rid="B40">Pierre (1883</xref>: 12. t. 79D–F, J) based on the specimens collected from Ile de Singapoor-Détroit de Malacca. He did not designate a holotype nor did he mention the name of the herbarium where the specimens were housed. The name <italic><tp:taxon-name><tp:taxon-name-part taxon-name-part-type="genus" reg="Garcinia">G.</tp:taxon-name-part><tp:taxon-name-part taxon-name-part-type="species" reg="hombroniana">hombroniana</tp:taxon-name-part></tp:taxon-name></italic> has been lectotypified twice, first by <xref ref-type="bibr" rid="B30">Nazre (2010</xref>: 1256), who designated the specimen collected by J. B. Hombron (<italic>Hombron s.n.</italic>) from Malacca housed in P [without barcode], and second by <xref ref-type="bibr" rid="B31">Nazre et al. (2018</xref>: 17), who selected the same specimen. Therefore, the first lectotypification has priority (as the first-step). We traced seven specimens of <italic>J. B. Hombron s.n.</italic> at P [P00329878, P00329889, P04700177, P04700178, P04700180, P04700181, P04700182]. The P [P00329889] specimen is better preserved and more complete than the others, and hence is chosen here as the second-step lectotype.</p></tp:treatment-sec><tp:treatment-sec sec-type="notes" id="SECID0EW3AG"><title>Notes.</title><p>According to <xref ref-type="bibr" rid="B31">Nazre et al. (2018)</xref>, the shape and size of leaves of <italic><tp:taxon-name><tp:taxon-name-part taxon-name-part-type="genus" reg="Garcinia">Garcinia</tp:taxon-name-part><tp:taxon-name-part taxon-name-part-type="species" reg="celebica">celebica</tp:taxon-name-part></tp:taxon-name></italic> are elliptic, broadly elliptic, lanceolate, sub-orbiculate or round and 3.3–17.5 × 1.7–11 cm; the male inflorescences in clusters of 2–14(–18) flowers; the staminodes are absent; the ovaries have 4–6 locules; and the shape and size of fruits are ovoid, ellipsoid or globose and up to 5 cm across. Furthermore, from our examinations, we found the shape and size of leaves of this species can be elliptic, oblong-elliptic, ovate, elliptic-ovate or lanceolate-ovate and sometimes larger, 10–24 × 4–9.5 cm; the male inflorescences in clusters of 2–7 flowers; the staminodes are absent or present; the ovaries have 4–9 locules; and the shape and size of fruits can be broadly ellipsoid, subglobose, globose or depressed globose and sometimes larger, 1.8–5.5 × 2–5.6 cm, without or with a short, thick beak at the apex.</p><p><xref ref-type="bibr" rid="B30">Nazre (2010</xref>: 1256) notes that no type specimen was mentioned by Wallich (Wallich, 1832) in his description of <italic><tp:taxon-name><tp:taxon-name-part taxon-name-part-type="genus" reg="Garcinia">Garcinia</tp:taxon-name-part><tp:taxon-name-part taxon-name-part-type="species" reg="speciosa">speciosa</tp:taxon-name-part></tp:taxon-name></italic> but appeared earlier in <italic>Wallich Catalogue 4855</italic> (Wallich, 1828–1849) collected from Amherst, Myanmar which <xref ref-type="bibr" rid="B27">Maheshwari (1964</xref>: 123) considered the specimen at CAL [without barcode] as the lectotype, and <xref ref-type="bibr" rid="B31">Nazre et al. (2018</xref>: 17) mentioned with an isolectotype at K-W [without barcode]. However, we located the lectotype at CAL [CAL0000065160] and isolectotype at K-W [K001104074].</p><p>In the original description of <italic><tp:taxon-name><tp:taxon-name-part taxon-name-part-type="genus" reg="Garcinia">Garcinia</tp:taxon-name-part><tp:taxon-name-part taxon-name-part-type="species" reg="benthamii">benthamii</tp:taxon-name-part></tp:taxon-name></italic> by <xref ref-type="bibr" rid="B39">Pierre (1882</xref>: t. 55, 56.), only one specimen is cited, “<italic>Herb. Pierre n° 70</italic>” collected from Cambodia but he did not select a holotype nor did he mention the name of the herbarium where the specimen was housed, and following Art. 9.6 of the ICN (<xref ref-type="bibr" rid="B57">Turland et al. 2018</xref>), it constitutes a syntype. The name <italic><tp:taxon-name><tp:taxon-name-part taxon-name-part-type="genus" reg="Garcinia">G.</tp:taxon-name-part><tp:taxon-name-part taxon-name-part-type="species" reg="benthamii">benthamii</tp:taxon-name-part></tp:taxon-name></italic> has been lectotypified by <xref ref-type="bibr" rid="B30">Nazre (2010</xref>: 1256), who designated the specimen <italic>Pierre 700</italic> collected from Cambodia, and deposited at P [P00329872], with isolectotypes at A [without barcode] and K [without barcode]. However, this specimen has a different collector number than that reported in the original publication of this name. According to <xref ref-type="bibr" rid="B30">Nazre (2010)</xref>, type specimens of <italic><tp:taxon-name><tp:taxon-name-part taxon-name-part-type="genus" reg="Garcinia">G.</tp:taxon-name-part><tp:taxon-name-part taxon-name-part-type="species" reg="benthamii">benthamii</tp:taxon-name-part></tp:taxon-name></italic> have multiple sheets taken from different localities in Cambodia and Vietnam where some were cultivated. However, based on the <italic>Pierre 700</italic> sheets that we examined from P [P00329872, P04701491] and L [U1208099, U1208248], they were all collected in Vietnam (ad Bung in prov. Saïgon). We have not seen isolectotypes at A and K. The collector number <italic>Pierre 70</italic> cited in <xref ref-type="bibr" rid="B39">Pierre (1882)</xref> appears to have been an error and should have been <italic>700</italic>.</p><p><italic><tp:taxon-name><tp:taxon-name-part taxon-name-part-type="genus" reg="Garcinia">Garcinia</tp:taxon-name-part><tp:taxon-name-part taxon-name-part-type="species" reg="riedeliana">riedeliana</tp:taxon-name-part></tp:taxon-name></italic> was named by <xref ref-type="bibr" rid="B40">Pierre (1883</xref>: 12. t. 79A), who stated only one specimen, <italic>Riedel s.n.</italic> collected from Gorontalo, Sulawesi (also known as Celebes). <xref ref-type="bibr" rid="B31">Nazre et al. (2018</xref>: 17) designated this material at K [without barcode] as the lectotype, with an isolectotype at P [without barcode]. However, we could locate the lectotype at K [K000380456] and we located three sheets of isolectotypes at P [P04700635, P04700639, P04700640].</p><p><italic><tp:taxon-name><tp:taxon-name-part taxon-name-part-type="genus" reg="Garcinia">Garcinia</tp:taxon-name-part><tp:taxon-name-part taxon-name-part-type="species" reg="rumphii">rumphii</tp:taxon-name-part></tp:taxon-name></italic> was named by <xref ref-type="bibr" rid="B40">Pierre (1883</xref>: 13. t. 77A), who cited two specimens: <italic>Treub 4168</italic> and <italic>Treub 4169</italic> collected from Bangka Island, Indonesia. He did not mention the name of the herbarium where the materials were kept, and following Art. 9.6 of the ICN (<xref ref-type="bibr" rid="B57">Turland et al. 2018</xref>), they constitute syntypes. The name <italic><tp:taxon-name><tp:taxon-name-part taxon-name-part-type="genus" reg="Garcinia">G.</tp:taxon-name-part><tp:taxon-name-part taxon-name-part-type="species" reg="rumphii">rumphii</tp:taxon-name-part></tp:taxon-name></italic> has been lectotypified in a first-step by <xref ref-type="bibr" rid="B30">Nazre (2010</xref>: 1256–1257) using the material <italic>Treub 4169</italic> at P [without barcode], and in a second-step by <xref ref-type="bibr" rid="B31">Nazre et al. (2018</xref>: 17) using the material <italic>Treub 4169</italic> at P [P04700302], with isolectotypes at P [P04700298, P04700299, P04700301]. However, from our examination of specimens, we found that the P [P04700301] sheet is labeled with <italic>Treub 4168</italic>. We also located one sheet of isolectotype at K [K000380451].</p><p>In the original publication of <italic><tp:taxon-name><tp:taxon-name-part taxon-name-part-type="genus" reg="Garcinia">Garcinia</tp:taxon-name-part><tp:taxon-name-part taxon-name-part-type="species" reg="kurzii">kurzii</tp:taxon-name-part></tp:taxon-name></italic> by <xref ref-type="bibr" rid="B40">Pierre (1883</xref>: 14. t. 78A.), only one gathering is stated, <italic>Kurz 24</italic> collected from Andamans. He did not mention the name of the herbarium in which it was present, and following Art. 9.6 of the ICN (<xref ref-type="bibr" rid="B57">Turland et al. 2018</xref>), it constitutes a syntype. <xref ref-type="bibr" rid="B27">Maheshwari (1964</xref>: 123) selected a specimen at CAL [without barcode] as the lectotype, without isolectotype. However, we could not locate the lectotype at CAL, and we could trace two sheets of isolectotypes at P [P00329890, P00329891].</p><p><xref ref-type="bibr" rid="B40">Pierre (1883</xref>: 37) established <italic><tp:taxon-name><tp:taxon-name-part taxon-name-part-type="genus" reg="Garcinia">Garcinia</tp:taxon-name-part><tp:taxon-name-part taxon-name-part-type="species" reg="jawoera">jawoera</tp:taxon-name-part></tp:taxon-name></italic> based on the materials collected from Tandjoor, Java but he did not choose a holotype nor did he mention the name of the herbarium where the specimens were housed. This name has been lectotypified twice, first by <xref ref-type="bibr" rid="B30">Nazre (2010</xref>: 1257), who designated the material <italic>Pierre 4607</italic> at P [without barcode] collected from Tandjoor, Java, with isolectotypes at P [without barcode] and L [without barcode], and second time by <xref ref-type="bibr" rid="B31">Nazre et al. (2018</xref>: 17), who selected the same collection at P [P00379817], with isolectotypes L [without barcode] and P [P00379816, P00379818]. We have not seen the isolectotype at L.</p><p><xref ref-type="bibr" rid="B40">Pierre (1883</xref>: 37) erected <italic><tp:taxon-name><tp:taxon-name-part taxon-name-part-type="genus" reg="Garcinia">Garcinia</tp:taxon-name-part><tp:taxon-name-part taxon-name-part-type="species" reg="krawang">krawang</tp:taxon-name-part></tp:taxon-name></italic> based on the specimen <italic>Korthals 1313a</italic> collected from Pulau Lampei (Lampei Island), South Kalimantan, Borneo. The name <italic><tp:taxon-name><tp:taxon-name-part taxon-name-part-type="genus" reg="Garcinia">G.</tp:taxon-name-part><tp:taxon-name-part taxon-name-part-type="species" reg="krawang">krawang</tp:taxon-name-part></tp:taxon-name></italic> has been lectotypified in a first-step by <xref ref-type="bibr" rid="B30">Nazre (2010</xref>: 1257) using the specimen <italic>Korthals 1313a</italic> at P [without barcode], and in a second-step by <xref ref-type="bibr" rid="B31">Nazre et al. (2018</xref>: 17) using the specimen <italic>Korthals 1313a</italic> (<italic>Herb. Pierre 4601</italic>) at P [P00379812], without isolectotype. However, we located an isolectotype at P [P00379813].</p><p><italic><tp:taxon-name><tp:taxon-name-part taxon-name-part-type="genus" reg="Garcinia">Garcinia</tp:taxon-name-part><tp:taxon-name-part taxon-name-part-type="species" reg="kingii">kingii</tp:taxon-name-part></tp:taxon-name></italic> was named by Pierre but unpublished, and then this name was described by <xref ref-type="bibr" rid="B59">Vesque (1893</xref>: 407) based on the specimen collected from Andaman Island. This name has been lectotypified twice, first by <xref ref-type="bibr" rid="B30">Nazre (2010</xref>: 1257), who selected the specimen collected by King (<italic>King’s Collector s.n.</italic>) from Andaman Island housed in K [without barcode], and then again by <xref ref-type="bibr" rid="B31">Nazre et al. (2018</xref>: 17), who designated the same specimen. The first lectotypification has priority. We viewed the lectotype at K [K000380453].</p></tp:treatment-sec><tp:treatment-sec sec-type="material" id="SECID0ENGBG"><title>Additional specimens examined.</title><p><bold>Thailand. Northern.</bold> Chiang Mai [Mae Kuang, near Doi Saket, female fl., 1 Mar 1910 (as <italic><tp:taxon-name><tp:taxon-name-part taxon-name-part-type="genus" reg="Garcinia">G.</tp:taxon-name-part><tp:taxon-name-part taxon-name-part-type="species" reg="cornea">cornea</tp:taxon-name-part></tp:taxon-name></italic>), <italic>A. F. G. Kerr 1020</italic> (BM, K); Doi Suthep, male fl., 27 Mar 1910 (as <italic><tp:taxon-name><tp:taxon-name-part taxon-name-part-type="genus" reg="Garcinia">G.</tp:taxon-name-part><tp:taxon-name-part taxon-name-part-type="species" reg="cornea">cornea</tp:taxon-name-part></tp:taxon-name></italic>), <italic>A. F. G. Kerr 1073</italic> (BM, K, L [L2408860]); Doi Suthep, fl., 11 Feb 1923 (as <italic><tp:taxon-name><tp:taxon-name-part taxon-name-part-type="genus" reg="Garcinia">G.</tp:taxon-name-part><tp:taxon-name-part taxon-name-part-type="species" reg="cornea">cornea</tp:taxon-name-part></tp:taxon-name></italic>), <italic>Winit s.n.</italic> (BK, BM); Suthep Subdistrict, male fl., 5 Mar 1937 (as <italic><tp:taxon-name><tp:taxon-name-part taxon-name-part-type="genus" reg="Garcinia">G.</tp:taxon-name-part><tp:taxon-name-part taxon-name-part-type="species" reg="speciosa">speciosa</tp:taxon-name-part></tp:taxon-name></italic>), <italic>J. Samutnavee 13/2481</italic> (BKF); Doi Suthep, fr., 28 Apr 1958 (as <italic><tp:taxon-name><tp:taxon-name-part taxon-name-part-type="genus" reg="Garcinia">G.</tp:taxon-name-part><tp:taxon-name-part taxon-name-part-type="species" reg="speciosa">speciosa</tp:taxon-name-part></tp:taxon-name></italic>), <italic>T. SØrensen</italic> et al. <italic>3103</italic> (BKF, C); Doi Suthep, 12 Jul 1958 (as <italic><tp:taxon-name><tp:taxon-name-part taxon-name-part-type="genus" reg="Garcinia">Garcinia</tp:taxon-name-part></tp:taxon-name></italic> sp.), <italic>T. SØrensen</italic> et al. <italic>4025</italic> (C); Doi Suthep, 5 Oct 1958 (as <italic><tp:taxon-name><tp:taxon-name-part taxon-name-part-type="genus" reg="Garcinia">Garcinia</tp:taxon-name-part></tp:taxon-name></italic> sp.), <italic>T. SØrensen</italic> et al. <italic>5460</italic> (C); Doi Suthep, 19 Feb 1959 (as <italic><tp:taxon-name><tp:taxon-name-part taxon-name-part-type="genus" reg="Garcinia">G.</tp:taxon-name-part><tp:taxon-name-part taxon-name-part-type="species" reg="speciosa">speciosa</tp:taxon-name-part></tp:taxon-name></italic>), <italic>T. SØrensen</italic> et al. <italic>6958</italic> (BKF, C); Montha Than Waterfall, Doi Suthep, sterile, 5 Feb 1983 (as <italic><tp:taxon-name><tp:taxon-name-part taxon-name-part-type="genus" reg="Garcinia">G.</tp:taxon-name-part><tp:taxon-name-part taxon-name-part-type="species" reg="thorelii">thorelii</tp:taxon-name-part></tp:taxon-name></italic>), <italic>W. Wattanadechseri 25205368</italic> (QBG); Doi Suthep, male fl., 16 Feb 1988 (as <italic><tp:taxon-name><tp:taxon-name-part taxon-name-part-type="genus" reg="Garcinia">G.</tp:taxon-name-part><tp:taxon-name-part taxon-name-part-type="species" reg="speciosa">speciosa</tp:taxon-name-part></tp:taxon-name></italic>), <italic>J. F. Maxwell 88-190</italic> (AAU, BKF, L [L2408855]); Doi Suthep-Pui National Park, sterile, 23 Apr 2003 (as <italic><tp:taxon-name><tp:taxon-name-part taxon-name-part-type="genus" reg="Garcinia">G.</tp:taxon-name-part><tp:taxon-name-part taxon-name-part-type="species" reg="speciosa">speciosa</tp:taxon-name-part></tp:taxon-name></italic>), <italic>J. F. Maxwell</italic> et al. <italic>4</italic> (CMUB); Mae Khan, male fl., Mar 1913 (as <italic><tp:taxon-name><tp:taxon-name-part taxon-name-part-type="genus" reg="Garcinia">G.</tp:taxon-name-part><tp:taxon-name-part taxon-name-part-type="species" reg="cornea">cornea</tp:taxon-name-part></tp:taxon-name></italic>), <italic>Winit 70</italic> (BM, K); Doi Inthanon, fr., 9 May 1958 (as <italic><tp:taxon-name><tp:taxon-name-part taxon-name-part-type="genus" reg="Garcinia">G.</tp:taxon-name-part><tp:taxon-name-part taxon-name-part-type="species" reg="speciosa">speciosa</tp:taxon-name-part></tp:taxon-name></italic>), <italic>T. SØrensen</italic> et al. <italic>3334</italic> (BKF, C); Wachirathan Waterfall, Doi Inthanon, male fl., 27 Feb 1979 (as <italic><tp:taxon-name><tp:taxon-name-part taxon-name-part-type="genus" reg="Garcinia">G.</tp:taxon-name-part><tp:taxon-name-part taxon-name-part-type="species" reg="speciosa">speciosa</tp:taxon-name-part></tp:taxon-name></italic>), <italic>H. Koyama</italic> et al. <italic>15566</italic> (AAU, BKF); Doi Inthanon National Park, sterile, 21 Jul 1988 (as <tp:taxon-name><tp:taxon-name-part taxon-name-part-type="genus" reg="Garcinia">G.</tp:taxon-name-part><tp:taxon-name-part taxon-name-part-type="uncertainty-rank">cf.</tp:taxon-name-part><tp:taxon-name-part taxon-name-part-type="species" reg="vilersiana">vilersiana</tp:taxon-name-part></tp:taxon-name>), <italic>C. Phengklai</italic> et al. <italic>6708</italic> (BKF); Ban Mae Bon, Phrao District, fr., 12 Jul 1996 (as <tp:taxon-name><tp:taxon-name-part taxon-name-part-type="genus" reg="Garcinia">G.</tp:taxon-name-part><tp:taxon-name-part taxon-name-part-type="uncertainty-rank">cf.</tp:taxon-name-part><tp:taxon-name-part taxon-name-part-type="species" reg="speciosa">speciosa</tp:taxon-name-part></tp:taxon-name>), <italic>BGO Staff 6823</italic> (QBG); Ban Kio Lom, Bo Luang Subdistrict, Hot District, male fl., 18 Mar 2003 (as <italic><tp:taxon-name><tp:taxon-name-part taxon-name-part-type="genus" reg="Garcinia">Garcinia</tp:taxon-name-part></tp:taxon-name></italic> sp.), <italic>T. Wongprasert 033-53</italic> (BKF); Forest Fire Control Station, Doi Inthanon National Park, fr., 18 May 2003 (as <italic><tp:taxon-name><tp:taxon-name-part taxon-name-part-type="genus" reg="Garcinia">Garcinia</tp:taxon-name-part></tp:taxon-name></italic> sp.), <italic>T. Wongprasert &amp; S. Khaoiam 035-25</italic> (BKF)]; Chiang Rai [Doi Duan, male fl., 19 Mar 1921 (as <italic><tp:taxon-name><tp:taxon-name-part taxon-name-part-type="genus" reg="Garcinia">G.</tp:taxon-name-part><tp:taxon-name-part taxon-name-part-type="species" reg="speciosa">speciosa</tp:taxon-name-part></tp:taxon-name></italic>), <italic>A. F. G. Kerr 5107</italic> (BM, K, P [P04899657]); Mae Fang, fl., 3 Mar 1928 (as <italic><tp:taxon-name><tp:taxon-name-part taxon-name-part-type="genus" reg="Garcinia">Garcinia</tp:taxon-name-part></tp:taxon-name></italic> sp.), <italic>Winit 1876</italic> (BK, K)]; Phayao [Doi Luang National Park, Mueang Phayao District, fl., 10 Feb 2016 [as <italic><tp:taxon-name><tp:taxon-name-part taxon-name-part-type="genus" reg="Garcinia">G.</tp:taxon-name-part><tp:taxon-name-part taxon-name-part-type="species" reg="propinqua">propinqua</tp:taxon-name-part></tp:taxon-name></italic>], <italic>N. Muangyen 717</italic> (QBG)]; Phrae [Mae Yuak, male fl., 3 Mar 1911 (as <italic><tp:taxon-name><tp:taxon-name-part taxon-name-part-type="genus" reg="Garcinia">G.</tp:taxon-name-part><tp:taxon-name-part taxon-name-part-type="species" reg="speciosa">speciosa</tp:taxon-name-part></tp:taxon-name></italic>), <italic>Luang Vanpruk 237</italic> (BKF)]; Phitsanulok [Thung Salaeng Luang National Park, fr., 20 Jun1967 (as <italic><tp:taxon-name><tp:taxon-name-part taxon-name-part-type="genus" reg="Garcinia">Garcinia</tp:taxon-name-part></tp:taxon-name></italic> sp.), <italic>S. Phusomsaeng 243</italic> (BKF); Lan Hin Taek, Phu Hin Rong Kla National Park, Nakhon Thai District, female fl., 24 Feb 2007, <italic>C. Ngernsaengsaruay G52-24022007</italic> (BKF, spirit material)]; <bold>North-Eastern.</bold> Loei [Phu Kradueng, Wang Saphung District, male fl., 6 Mar 1942 (as <italic><tp:taxon-name><tp:taxon-name-part taxon-name-part-type="genus" reg="Garcinia">G.</tp:taxon-name-part><tp:taxon-name-part taxon-name-part-type="species" reg="speciosa">speciosa</tp:taxon-name-part></tp:taxon-name></italic>), <italic>Amporn 128</italic> (BKF); Phu Kradueng, male fl., 6 Mar 1942 (as <italic><tp:taxon-name><tp:taxon-name-part taxon-name-part-type="genus" reg="Garcinia">G.</tp:taxon-name-part><tp:taxon-name-part taxon-name-part-type="species" reg="speciosa">speciosa</tp:taxon-name-part></tp:taxon-name></italic>), <italic>Warison 128</italic> (BKF 2834); Phu Kradueng, male fl., 6 Mar 1946 (as <italic><tp:taxon-name><tp:taxon-name-part taxon-name-part-type="genus" reg="Garcinia">Garcinia</tp:taxon-name-part></tp:taxon-name></italic> sp.), <italic>Nat 214</italic> (P [P05062030]); Phu Kradueng, fl., 13 Mar 1948 (as <italic><tp:taxon-name><tp:taxon-name-part taxon-name-part-type="genus" reg="Garcinia">G.</tp:taxon-name-part><tp:taxon-name-part taxon-name-part-type="species" reg="speciosa">speciosa</tp:taxon-name-part></tp:taxon-name></italic>), <italic>K. Suvatabundhu 83</italic>, <italic>84</italic> (BK); Phu Kradueng, fr., 20 Apr 1955 (as <italic><tp:taxon-name><tp:taxon-name-part taxon-name-part-type="genus" reg="Garcinia">G.</tp:taxon-name-part><tp:taxon-name-part taxon-name-part-type="species" reg="speciosa">speciosa</tp:taxon-name-part></tp:taxon-name></italic>), <italic>T. Smitinand 2483</italic> (BKF); near Huai Phai Waterfall, Phu Ruea National Park, male fl., 4 Mar 1993 (as <italic><tp:taxon-name><tp:taxon-name-part taxon-name-part-type="genus" reg="Garcinia">Garcinia</tp:taxon-name-part></tp:taxon-name></italic> sp.), <italic>P. Chantaranothai</italic> et al. <italic>1034</italic> (BKF); Na Haeo, young fr., 26 Apr 1994 (as <italic><tp:taxon-name><tp:taxon-name-part taxon-name-part-type="genus" reg="Garcinia">G.</tp:taxon-name-part><tp:taxon-name-part taxon-name-part-type="species" reg="cowa">cowa</tp:taxon-name-part></tp:taxon-name></italic>), <italic>W. Nanakorn</italic> et al. (<italic>BGO. Staff</italic>) <italic>3186</italic> (AAU, QBG); en route from Khok Nok Kraba to Lon Tae, Phu Luang Wildlife Sanctuary, very young fr., 14 May 1998 (as <italic><tp:taxon-name><tp:taxon-name-part taxon-name-part-type="genus" reg="Garcinia">Garcinia</tp:taxon-name-part></tp:taxon-name></italic> sp.), <italic>T. Wongprasert</italic> et al. <italic>s.n.</italic> (BKF 123962); Phu Luang Wildlife Sanctuary, very young fr., 14 May 1998 (as <italic><tp:taxon-name><tp:taxon-name-part taxon-name-part-type="genus" reg="Garcinia">Garcinia</tp:taxon-name-part></tp:taxon-name></italic> sp.), <italic>K. Chayamarit</italic> et al. <italic>1398</italic> (BKF); Huai Baeng Forest Protection Station, Phu Luang Wildlife Sanctuary, fr., 22 Jun 2003 (as <italic><tp:taxon-name><tp:taxon-name-part taxon-name-part-type="genus" reg="Garcinia">Garcinia</tp:taxon-name-part></tp:taxon-name></italic> sp.), <italic>T. Wongprasert 036-46</italic> (BKF); Phu Luang Wildlife Sanctuary, fr., 11 Jun 2023, <italic>C. Ngernsaengsaruay G53-11062023</italic> (BKF); Phu Ruea National Park, fr., 23 Mar 2004 (as <italic><tp:taxon-name><tp:taxon-name-part taxon-name-part-type="genus" reg="Garcinia">Garcinia</tp:taxon-name-part></tp:taxon-name></italic> sp.), <italic>S. Bunwong</italic> et al. <italic>267</italic> (AAU); Phu Ruea District, fr., 23 Jul 2007 (as <italic><tp:taxon-name><tp:taxon-name-part taxon-name-part-type="genus" reg="Garcinia">Garcinia</tp:taxon-name-part></tp:taxon-name></italic> sp.), <italic>T. Wongprasert 077-31</italic> (BKF)]; Nong Khai [Phon Phisai District, male fl., 25 Feb 1924 (as <italic><tp:taxon-name><tp:taxon-name-part taxon-name-part-type="genus" reg="Garcinia">G.</tp:taxon-name-part><tp:taxon-name-part taxon-name-part-type="species" reg="speciosa">speciosa</tp:taxon-name-part></tp:taxon-name></italic>), <italic>A. F. G. Kerr 8572</italic>, <italic>8572A</italic> (BK, BM, K)]; Bueng Kan [Mueang Bueng Kan District (formerly Chaiyaburi), fl., 20 Feb 1924 (as <italic><tp:taxon-name><tp:taxon-name-part taxon-name-part-type="genus" reg="Garcinia">G.</tp:taxon-name-part><tp:taxon-name-part taxon-name-part-type="species" reg="speciosa">speciosa</tp:taxon-name-part></tp:taxon-name></italic>), <italic>A. F. G. Kerr 8513</italic> (BM, K); Chet Si Waterfall, Seka District, male fl., 25 Feb 2003 (as <italic><tp:taxon-name><tp:taxon-name-part taxon-name-part-type="genus" reg="Garcinia">Garcinia</tp:taxon-name-part></tp:taxon-name></italic> sp.), <italic>T. Wongprasert 032-30</italic> (BKF)]; Sakon Nakhon [Phu Phan National Park, male fl., 9 Mar 1996 (as <italic><tp:taxon-name><tp:taxon-name-part taxon-name-part-type="genus" reg="Garcinia">G.</tp:taxon-name-part><tp:taxon-name-part taxon-name-part-type="species" reg="hombroniana">hombroniana</tp:taxon-name-part></tp:taxon-name></italic>), <italic>P. Puudjaa</italic> 194 (BKF)]; Khon Kaen [Locality not specified, female fl. and young fr., 20 Mar 1942 (as <italic><tp:taxon-name><tp:taxon-name-part taxon-name-part-type="genus" reg="Garcinia">G.</tp:taxon-name-part><tp:taxon-name-part taxon-name-part-type="species" reg="speciosa">speciosa</tp:taxon-name-part></tp:taxon-name></italic>), <italic>Jirapha 36</italic> (BKF 8457)]; <bold>Eastern.</bold> Chaiyaphum [Phu Khiao, male fl., 25 Feb 1931 (as <italic><tp:taxon-name><tp:taxon-name-part taxon-name-part-type="genus" reg="Garcinia">G.</tp:taxon-name-part><tp:taxon-name-part taxon-name-part-type="species" reg="speciosa">speciosa</tp:taxon-name-part></tp:taxon-name></italic>), <italic>A. F. G. Kerr 20261</italic> (BK, BM, K); Phu Khiao, fr., 3 Aug 1972 (as <italic><tp:taxon-name><tp:taxon-name-part taxon-name-part-type="genus" reg="Garcnia">Garcnia</tp:taxon-name-part></tp:taxon-name></italic> sp.), <italic>K. Larsen</italic> et al. <italic>31355</italic> (AAU); Ban Nam Phrom, young fr., 24 May 1974 (as <italic><tp:taxon-name><tp:taxon-name-part taxon-name-part-type="genus" reg="Garcinia">G.</tp:taxon-name-part><tp:taxon-name-part taxon-name-part-type="species" reg="speciosa">speciosa</tp:taxon-name-part></tp:taxon-name></italic>), <italic>R. Geesink</italic> et al. <italic>6922</italic> (AAU, BKF, C, K, L [L 0089486], P [P05061691]); Tat Ton Waterfall, Tat Ton National Park, fr., 19 Jun 2003 (as <italic><tp:taxon-name><tp:taxon-name-part taxon-name-part-type="genus" reg="Garcnia">Garcnia</tp:taxon-name-part></tp:taxon-name></italic> sp.), <italic>T. Wongprasert 036-3</italic> (BKF)]; Ubon Ratchathani [Huai Phok Waterfall, Dong Na Tham Forest, Pha Taem National Park, Khong Chiam District, fr., 1 Mar 2007 (as <italic><tp:taxon-name><tp:taxon-name-part taxon-name-part-type="genus" reg="Garcinia">G.</tp:taxon-name-part><tp:taxon-name-part taxon-name-part-type="species" reg="cowa">cowa</tp:taxon-name-part></tp:taxon-name></italic>), <italic>S. Suddee</italic> et al. <italic>3082</italic> (BKF)]; <bold>South-Western.</bold> Uthai Thani [Ban Rai District, fr., 17 Nov 1961 (as <italic><tp:taxon-name><tp:taxon-name-part taxon-name-part-type="genus" reg="Garcnia">Garcnia</tp:taxon-name-part></tp:taxon-name></italic> sp.), <italic>B. Sangkhachand 250</italic> (AAU, C, K); Huai Kha Khaeng Wildlife Sanctuary, Ban Rai District, male fl., 20 Feb 1970 (as <tp:taxon-name><tp:taxon-name-part taxon-name-part-type="genus" reg="Garcinia">G.</tp:taxon-name-part><tp:taxon-name-part taxon-name-part-type="uncertainty-rank">cf.</tp:taxon-name-part><tp:taxon-name-part taxon-name-part-type="species" reg="hombroniana">hombroniana</tp:taxon-name-part></tp:taxon-name>), <italic>C. F. van Beusekom &amp; T. Santisuk 2866</italic> (AAU, BKF, C, E [E00839762], P [P05062059]); ibid., female fl., 20 Feb 1970 (as <tp:taxon-name><tp:taxon-name-part taxon-name-part-type="genus" reg="Garcinia">G.</tp:taxon-name-part><tp:taxon-name-part taxon-name-part-type="uncertainty-rank">cf.</tp:taxon-name-part><tp:taxon-name-part taxon-name-part-type="species" reg="hombroniana">hombroniana</tp:taxon-name-part></tp:taxon-name>), <italic>C. F. van Beusekom &amp; T. Santisuk 2879</italic> (AAU, BKF, C, E [E00839761], P [P05062010]); ibid., male fl., 22 Feb 1970 (as <tp:taxon-name><tp:taxon-name-part taxon-name-part-type="genus" reg="Garcinia">G.</tp:taxon-name-part><tp:taxon-name-part taxon-name-part-type="uncertainty-rank">cf.</tp:taxon-name-part><tp:taxon-name-part taxon-name-part-type="species" reg="hombroniana">hombroniana</tp:taxon-name-part></tp:taxon-name>), <italic>C. F. van Beusekom &amp; T. Santisuk 2916</italic> (AAU, BKF); Huai Kha Khaeng Wildlife Sanctuary, fr., 10 Apr 1996 (as <italic><tp:taxon-name><tp:taxon-name-part taxon-name-part-type="genus" reg="Garcnia">Garcnia</tp:taxon-name-part></tp:taxon-name></italic> sp.), <italic>T. Wongprasert</italic> et al. <italic>s.n.</italic> (BKF 109898)]; Kanchanaburi [Ban Cha Kae Yai, male fl., 28 Feb 1973 (as <italic><tp:taxon-name><tp:taxon-name-part taxon-name-part-type="genus" reg="Garcnia">Garcnia</tp:taxon-name-part></tp:taxon-name></italic> sp.), <italic>C. Phengklai</italic> et al. <italic>3069</italic> (BKF, C, K, L [L2409478], P [P05062048]); Than Thong Waterfall trail, Chaloem Rattanakosin National Park, Si Sawat District, sterile, 28 Mar 2018 (as <italic><tp:taxon-name><tp:taxon-name-part taxon-name-part-type="genus" reg="Garcinia">G.</tp:taxon-name-part><tp:taxon-name-part taxon-name-part-type="species" reg="mangostana">mangostana</tp:taxon-name-part></tp:taxon-name></italic>), <italic>W. La-ongsri</italic> et al. <italic>5577</italic> (QBG)]; Phetchaburi [Kaeng Krachan National Park, sterile, 8 Mar 1994 (as <italic><tp:taxon-name><tp:taxon-name-part taxon-name-part-type="genus" reg="Garcinia">G.</tp:taxon-name-part><tp:taxon-name-part taxon-name-part-type="species" reg="hombroniana">hombroniana</tp:taxon-name-part></tp:taxon-name></italic>), <italic>T. Santisuk</italic> et al. <italic>s.n.</italic> (BKF); Kaeng Krachan National Park, male fl., 29 Jan 2005 (as <italic><tp:taxon-name><tp:taxon-name-part taxon-name-part-type="genus" reg="Garcnia">Garcnia</tp:taxon-name-part></tp:taxon-name></italic> sp.), <italic>K. Williams</italic> et al. <italic>1189</italic> (BKF)]; Prachuap Khiri Khan [Bang Saphan Yai, Bang Saphan District. male fl., 13 Nov 1944 (as <italic><tp:taxon-name><tp:taxon-name-part taxon-name-part-type="genus" reg="Garcinia">G.</tp:taxon-name-part><tp:taxon-name-part taxon-name-part-type="species" reg="hombroniana">hombroniana</tp:taxon-name-part></tp:taxon-name></italic>), <italic>Taew 117</italic> (BKF); Huai Yang National Park, Thap Sakae District, male fl., 26 Jan 2004 (as <italic><tp:taxon-name><tp:taxon-name-part taxon-name-part-type="genus" reg="Garcnia">Garcnia</tp:taxon-name-part></tp:taxon-name></italic> sp.), <italic>D. J. Middleton</italic> et al. <italic>2509</italic> (A [00466332], BKF)]; <bold>Central.</bold> Saraburi [Phu Khae Botanical Garden, 23 Apr 2017, <italic>C. Ngernsaengsaruay</italic> own observation] <bold>South-Eastern.</bold> Sa Kaeo [Nong I Lom, sterile, 15 Mar 1932 (as <italic><tp:taxon-name><tp:taxon-name-part taxon-name-part-type="genus" reg="Garcinia">G.</tp:taxon-name-part><tp:taxon-name-part taxon-name-part-type="species" reg="speciosa">speciosa</tp:taxon-name-part></tp:taxon-name></italic>), <italic>Unkonwn 82</italic> (BKF 209)]; Prachin Buri [Yan Ri Subdistrict, Kabin Buri District, sterile, 13 Jun 1936 (as <italic><tp:taxon-name><tp:taxon-name-part taxon-name-part-type="genus" reg="Garcinia">G.</tp:taxon-name-part><tp:taxon-name-part taxon-name-part-type="species" reg="speciosa">speciosa</tp:taxon-name-part></tp:taxon-name></italic>), <italic>S. Arirop s.n.</italic> (BKF)]; Chon Buri [Si Racha District, fr., 14 Apr 1922 (as <italic><tp:taxon-name><tp:taxon-name-part taxon-name-part-type="genus" reg="Garcinia">G.</tp:taxon-name-part><tp:taxon-name-part taxon-name-part-type="species" reg="speciosa">speciosa</tp:taxon-name-part></tp:taxon-name></italic>), <italic>D. J. Collins 788</italic> (BK, K); Si Racha District, fl. buds, 23 Apr 1923 (as <italic><tp:taxon-name><tp:taxon-name-part taxon-name-part-type="genus" reg="Garcinia">G.</tp:taxon-name-part><tp:taxon-name-part taxon-name-part-type="species" reg="speciosa">speciosa</tp:taxon-name-part></tp:taxon-name></italic>), <italic>D. J. Collins 898</italic> (BK, K, L [L0535229, L2408870]); Nong Nok Takrum, near Si Racha District, male fl., 3 Nov 1927 (as <tp:taxon-name><tp:taxon-name-part taxon-name-part-type="genus" reg="Garcinia">G.</tp:taxon-name-part><tp:taxon-name-part taxon-name-part-type="uncertainty-rank">cf.</tp:taxon-name-part><tp:taxon-name-part taxon-name-part-type="species" reg="cornea">cornea</tp:taxon-name-part></tp:taxon-name>), <italic>D. J. Collins 1693</italic> (BK, K, L [L2408856]); Si Racha District, young fr., 19 Dec1927 (as <tp:taxon-name><tp:taxon-name-part taxon-name-part-type="genus" reg="Garcinia">G.</tp:taxon-name-part><tp:taxon-name-part taxon-name-part-type="uncertainty-rank">cf.</tp:taxon-name-part><tp:taxon-name-part taxon-name-part-type="species" reg="speciosa">speciosa</tp:taxon-name-part></tp:taxon-name>), <italic>D. J. Collins 1823</italic> (BK, BM, K); Si Racha District, male fl., Nov 1934 (as <italic><tp:taxon-name><tp:taxon-name-part taxon-name-part-type="genus" reg="Garcinia">G.</tp:taxon-name-part><tp:taxon-name-part taxon-name-part-type="species" reg="speciosa">speciosa</tp:taxon-name-part></tp:taxon-name></italic>), <italic>D. J. Collins s.n.</italic> (K, P [P04701267]); Ko Khram, Sattahip District, male fl., 22 Oct 1999 (as <italic><tp:taxon-name><tp:taxon-name-part taxon-name-part-type="genus" reg="Garcinia">G.</tp:taxon-name-part><tp:taxon-name-part taxon-name-part-type="species" reg="speciosa">speciosa</tp:taxon-name-part></tp:taxon-name></italic>), <italic>C. Phengklai</italic> et al. <italic>12064</italic> (BKF); Khao Khiao Open Zoo, very young fr., 10 Dec 2000 (as <italic><tp:taxon-name><tp:taxon-name-part taxon-name-part-type="genus" reg="Garcinia">G.</tp:taxon-name-part><tp:taxon-name-part taxon-name-part-type="species" reg="speciosa">speciosa</tp:taxon-name-part></tp:taxon-name></italic>), <italic>C. Phengklai</italic> et al. <italic>12847</italic> (BKF)]; Chanthaburi [Khlung District, young fr., 3 Dec 1924 (as <tp:taxon-name><tp:taxon-name-part taxon-name-part-type="genus" reg="Garcinia">G.</tp:taxon-name-part><tp:taxon-name-part taxon-name-part-type="uncertainty-rank">cf.</tp:taxon-name-part><tp:taxon-name-part taxon-name-part-type="species" reg="speciosa">speciosa</tp:taxon-name-part></tp:taxon-name>), <italic>A. F. G. Kerr 9526</italic> (BK, BM, K); Khao Khitchakut National Park, fr., 14 Apr 1925 (as <italic><tp:taxon-name><tp:taxon-name-part taxon-name-part-type="genus" reg="Garcinia">G.</tp:taxon-name-part><tp:taxon-name-part taxon-name-part-type="species" reg="speciosa">speciosa</tp:taxon-name-part></tp:taxon-name></italic>), <italic>Nai Noe 71</italic> (BK, BM, K); Ban Phluang, fl., 24 Nov 1930 (as <tp:taxon-name><tp:taxon-name-part taxon-name-part-type="genus" reg="Garcinia">G.</tp:taxon-name-part><tp:taxon-name-part taxon-name-part-type="uncertainty-rank">cf.</tp:taxon-name-part><tp:taxon-name-part taxon-name-part-type="species" reg="speciosa">speciosa</tp:taxon-name-part></tp:taxon-name>), <italic>M. C. Lakshnakara 522</italic> (BK, C, K, L [L2408869], P [P04701266]); Pong Nam Ron District, male fl., 19 Feb 1956 (as <italic><tp:taxon-name><tp:taxon-name-part taxon-name-part-type="genus" reg="Garcnia">Garcnia</tp:taxon-name-part></tp:taxon-name></italic> sp.), <italic>B. Sangkhachand 600</italic> (C, P [P05062028]); Makham District, fr., 12 Jan 1958 (as <italic><tp:taxon-name><tp:taxon-name-part taxon-name-part-type="genus" reg="Garcnia">Garcnia</tp:taxon-name-part></tp:taxon-name></italic> sp.), <italic>T. SØrensen</italic> et al. <italic>162</italic>, <italic>163</italic> (C); Khao Khitchakut National Park, fr., 8 Feb 1987 (as <italic><tp:taxon-name><tp:taxon-name-part taxon-name-part-type="genus" reg="Garcinia">G.</tp:taxon-name-part><tp:taxon-name-part taxon-name-part-type="species" reg="hombroniana">hombroniana</tp:taxon-name-part></tp:taxon-name></italic>), <italic>C. Niyomdham</italic> et al. <italic>1319</italic> (AAU, BKF, C, K); Trat [Bo Rai District, male fl., 27 Nov 1924 (as <italic><tp:taxon-name><tp:taxon-name-part taxon-name-part-type="genus" reg="Garcinia">G.</tp:taxon-name-part><tp:taxon-name-part taxon-name-part-type="species" reg="speciosa">speciosa</tp:taxon-name-part></tp:taxon-name></italic>), <italic>A. F. G. Kerr 9451</italic> (BM, K); Dan Chumphon, fr., 19 Dec 1929 (as <tp:taxon-name><tp:taxon-name-part taxon-name-part-type="genus" reg="Garcinia">G.</tp:taxon-name-part><tp:taxon-name-part taxon-name-part-type="uncertainty-rank">cf.</tp:taxon-name-part><tp:taxon-name-part taxon-name-part-type="species" reg="speciosa">speciosa</tp:taxon-name-part></tp:taxon-name>), <italic>A. F. G. Kerr 17613</italic> (BK, BM, K); Khao Kuap, fl., 26 Dec 1929 (<italic><tp:taxon-name><tp:taxon-name-part taxon-name-part-type="genus" reg="Garcinia">Garcinia</tp:taxon-name-part></tp:taxon-name></italic> sp.), <italic>A. F. G. Kerr 17784</italic> (BK); Ko Chang, fr., 22 Feb 1955 (as <italic><tp:taxon-name><tp:taxon-name-part taxon-name-part-type="genus" reg="Garcinia">G.</tp:taxon-name-part><tp:taxon-name-part taxon-name-part-type="species" reg="hombroniana">hombroniana</tp:taxon-name-part></tp:taxon-name></italic>), <italic>T. Smitinand 2274</italic> (BKF); Than Mayom Waterfall, Ko Chang, fr., 12 Mar 1970 (as <italic><tp:taxon-name><tp:taxon-name-part taxon-name-part-type="genus" reg="Garcinia">Garcinia</tp:taxon-name-part></tp:taxon-name></italic> sp.), <italic>C. F. van Beusekom &amp; T. Santisuk 3195</italic> (AAU, BKF, C, L [L0089540, L2409572, L2409573], P [P04700768]); Ao Salat, Ko Kut, fr., 5 Apr 1959 (as <italic><tp:taxon-name><tp:taxon-name-part taxon-name-part-type="genus" reg="Garcinia">G.</tp:taxon-name-part><tp:taxon-name-part taxon-name-part-type="species" reg="hombroniana">hombroniana</tp:taxon-name-part></tp:taxon-name></italic>), <italic>T. Smitinand 5678</italic> (BKF); Ko Kut, fr., 5 Apr 1959 (as <italic><tp:taxon-name><tp:taxon-name-part taxon-name-part-type="genus" reg="Garcinia">Garcinia</tp:taxon-name-part></tp:taxon-name></italic> sp.), <italic>T. SØrensen</italic> et al. <italic>7177</italic> (BKF, C); Ko Kut, female fl. and young fr., 20 Oct 2000 (as <italic><tp:taxon-name><tp:taxon-name-part taxon-name-part-type="genus" reg="Garcinia">G.</tp:taxon-name-part><tp:taxon-name-part taxon-name-part-type="species" reg="speciosa">speciosa</tp:taxon-name-part></tp:taxon-name></italic>), <italic>C. Phengklai</italic> et al. <italic>13092</italic> (BKF); Khlong Chao, Ao Phrao, Ko Kut [Leaves belong to <italic><tp:taxon-name><tp:taxon-name-part taxon-name-part-type="genus" reg="Garcinia">G.</tp:taxon-name-part><tp:taxon-name-part taxon-name-part-type="species" reg="celebica">celebica</tp:taxon-name-part></tp:taxon-name></italic> but fruits belong to <italic><tp:taxon-name><tp:taxon-name-part taxon-name-part-type="genus" reg="Garcinia">G.</tp:taxon-name-part><tp:taxon-name-part taxon-name-part-type="species" reg="cowa">cowa</tp:taxon-name-part></tp:taxon-name></italic>], 7 Apr 2002 (as <italic><tp:taxon-name><tp:taxon-name-part taxon-name-part-type="genus" reg="Garcinia">G.</tp:taxon-name-part><tp:taxon-name-part taxon-name-part-type="species" reg="speciosa">speciosa</tp:taxon-name-part></tp:taxon-name></italic>), <italic>C. Phengklai</italic> et al. <italic>13468</italic> (BKF); Khao Lan, Khlong Yai District, fr., 24 Feb 2018, <italic>C. Ngernsaengsaruay G53-24022018</italic> (BKF); Ko Kut, 15 Oct 2022, <italic>C. Ngernsaengsaruay</italic> own observation]; <bold>Peninsular.</bold> Chumphon [Ban Thung Kha, young fr., 13 Jan 1927 (as <tp:taxon-name><tp:taxon-name-part taxon-name-part-type="genus" reg="Garcinia">G.</tp:taxon-name-part><tp:taxon-name-part taxon-name-part-type="uncertainty-rank">cf.</tp:taxon-name-part><tp:taxon-name-part taxon-name-part-type="species" reg="speciosa">speciosa</tp:taxon-name-part></tp:taxon-name>), <italic>A. F. G. Kerr 11412</italic> (BK, BM, K); Sand dune, Pathio District, 24 Apr 2022, <italic>C. Ngernsaengsaruay</italic> own observation]; Ranong [Ko Boi Noi, fr., 22 Feb 1966 (as <italic><tp:taxon-name><tp:taxon-name-part taxon-name-part-type="genus" reg="Garcinia">G.</tp:taxon-name-part><tp:taxon-name-part taxon-name-part-type="species" reg="hombroniana">hombroniana</tp:taxon-name-part></tp:taxon-name></italic>), <italic>Sakol Sutheesorn 902</italic> (BK)]; Surat Thani [Ko Tao, fr., 30 Dec 1926 (as <italic><tp:taxon-name><tp:taxon-name-part taxon-name-part-type="genus" reg="Garcinia">G.</tp:taxon-name-part><tp:taxon-name-part taxon-name-part-type="species" reg="speciosa">speciosa</tp:taxon-name-part></tp:taxon-name></italic>), <italic>A. F. G. Kerr 11179</italic> (BM, C, K, L [L2408868], P [P04701273]); Ko Tao, male fl., 15 Apr 1927 (as <tp:taxon-name><tp:taxon-name-part taxon-name-part-type="genus" reg="Garcinia">G.</tp:taxon-name-part><tp:taxon-name-part taxon-name-part-type="uncertainty-rank">cf.</tp:taxon-name-part><tp:taxon-name-part taxon-name-part-type="species" reg="cornea">cornea</tp:taxon-name-part></tp:taxon-name>), <italic>A. F. G. Kerr 12752</italic> (BM, K, L [L2408857]); Tha Khanon Subdistict, fl., 28 Aug 1931 (as <italic><tp:taxon-name><tp:taxon-name-part taxon-name-part-type="genus" reg="Garcinia">G.</tp:taxon-name-part><tp:taxon-name-part taxon-name-part-type="species" reg="speciosa">speciosa</tp:taxon-name-part></tp:taxon-name></italic>), <italic>Luang Saman 45</italic> (BKF); Tha Chang District, fl., 15 Jan 1935 (as <italic><tp:taxon-name><tp:taxon-name-part taxon-name-part-type="genus" reg="Garcinia">G.</tp:taxon-name-part><tp:taxon-name-part taxon-name-part-type="species" reg="hombroniana">hombroniana</tp:taxon-name-part></tp:taxon-name></italic>), <italic>Luang Saman 2585</italic> (C, SING); Khao Tok Nong, Thung Thong Non-hunting Area, Khiansa District, fl., 23 Apr 2005 (as <italic><tp:taxon-name><tp:taxon-name-part taxon-name-part-type="genus" reg="Garcnia">Garcnia</tp:taxon-name-part></tp:taxon-name></italic> sp.), <italic>R. Pooma</italic> et al. <italic>5172</italic> (AAU, BKF); Ko Pha Luai, male fl., 21 Apr 2009 (as <italic><tp:taxon-name><tp:taxon-name-part taxon-name-part-type="genus" reg="Garcinia">G.</tp:taxon-name-part><tp:taxon-name-part taxon-name-part-type="species" reg="cowa">cowa</tp:taxon-name-part></tp:taxon-name></italic>), <italic>C. Phengklai</italic> et al. <italic>15862</italic> (BKF); Khao Ra, Than Sadet-Ko Pha-Ngan National Park, 17 Sep 2017, <italic>C. Ngernsaengsaruay</italic> own observation]; Phangnga [Ko Yao Yai, fr., 4 Mar 1929 (as <tp:taxon-name><tp:taxon-name-part taxon-name-part-type="genus" reg="Garcinia">G.</tp:taxon-name-part><tp:taxon-name-part taxon-name-part-type="uncertainty-rank">cf.</tp:taxon-name-part><tp:taxon-name-part taxon-name-part-type="species" reg="speciosa">speciosa</tp:taxon-name-part></tp:taxon-name>), <italic>A. F. G. Kerr 17338</italic> (BK, BM, K); Ko Boi Noi, fr., 22 Feb 1966 (as <italic><tp:taxon-name><tp:taxon-name-part taxon-name-part-type="genus" reg="Garcinia">G.</tp:taxon-name-part><tp:taxon-name-part taxon-name-part-type="species" reg="hombroniana">hombroniana</tp:taxon-name-part></tp:taxon-name></italic>), <italic>B. Hansen &amp; T. Smitinand 12429</italic> (BKF, E [E00839760]); Ko Miang, Mu Ko Similan National Park, fl., 15 Jan 1992 (as <italic><tp:taxon-name><tp:taxon-name-part taxon-name-part-type="genus" reg="Garcnia">Garcnia</tp:taxon-name-part></tp:taxon-name></italic> sp.), <italic>C. Niyomdham 2904</italic> (AAU, BKF); Ko Yao, fr., 2 Apr 1998 (as <italic><tp:taxon-name><tp:taxon-name-part taxon-name-part-type="genus" reg="Garcnia">Garcnia</tp:taxon-name-part></tp:taxon-name></italic> sp.), <italic>P. Triboun &amp; M. Triboun 922</italic> (BK); Ko Yao Yai, sterile, 30 Apr 2007 (as <italic><tp:taxon-name><tp:taxon-name-part taxon-name-part-type="genus" reg="Garcinia">G.</tp:taxon-name-part><tp:taxon-name-part taxon-name-part-type="species" reg="mangostana">mangostana</tp:taxon-name-part></tp:taxon-name></italic>), <italic>C. Phengklai</italic> et al. <italic>15518</italic> (BKF)]; Krabi [Khao Pra Bang Khram, fr., 4 Apr 1988 (as <italic><tp:taxon-name><tp:taxon-name-part taxon-name-part-type="genus" reg="Garcinia">G.</tp:taxon-name-part><tp:taxon-name-part taxon-name-part-type="species" reg="hombroniana">hombroniana</tp:taxon-name-part></tp:taxon-name></italic>), <italic>C. Niyomdham &amp; W. Ueachirakan 1762</italic> (AAU, BKF, K); Khao Pra Bang Khram Wildlife Sanctuary, Khlong Thom Nuea Subdistrict, Khlong Thom District, fr., 26 Mar 2006 (as <italic><tp:taxon-name><tp:taxon-name-part taxon-name-part-type="genus" reg="Garcinia">G.</tp:taxon-name-part><tp:taxon-name-part taxon-name-part-type="species" reg="hombroniana">hombroniana</tp:taxon-name-part></tp:taxon-name></italic>), <italic>J. F. Maxwell 06-205</italic> (CMUB, QBG); ibid. fr., 15 Feb 2022, <italic>C. Ngernsaengsaruay</italic> et al. <italic>G54-15022022</italic> (BKF, spirit material); Ao Nang, fr., s.d. (as <italic><tp:taxon-name><tp:taxon-name-part taxon-name-part-type="genus" reg="Garcnia">Garcnia</tp:taxon-name-part></tp:taxon-name></italic> sp.), <italic>K. Larsen</italic> et al. <italic>43371</italic> (AAU); Ko Lanta, female fl., 5 May 2013 (as <italic><tp:taxon-name><tp:taxon-name-part taxon-name-part-type="genus" reg="Garcnia">Garcnia</tp:taxon-name-part></tp:taxon-name></italic> sp.), <italic>B. Sonsupab L-50</italic> (BK)]; Nakhon Si Thammarat [Khiriwong, sterile, 1 Sep 1952 (as <italic><tp:taxon-name><tp:taxon-name-part taxon-name-part-type="genus" reg="Garcinia">G.</tp:taxon-name-part><tp:taxon-name-part taxon-name-part-type="species" reg="hombroniana">hombroniana</tp:taxon-name-part></tp:taxon-name></italic>), <italic>P. Suvarnakoses 423</italic> (BKF); Karome Waterfall, Khao Luang National Park, Lansaka District, fr., 17 Mar 1985 (as <italic><tp:taxon-name><tp:taxon-name-part taxon-name-part-type="genus" reg="Garcinia">G.</tp:taxon-name-part><tp:taxon-name-part taxon-name-part-type="species" reg="hombroniana">hombroniana</tp:taxon-name-part></tp:taxon-name></italic>), <italic>J. F. Maxwell 85-300</italic> (A [00466348], AAU, BKF, PSU); Krung Ching Waterfall, Khao Luang National Park, Tha Sala District, fr., 14 Mar 2005 (as <italic><tp:taxon-name><tp:taxon-name-part taxon-name-part-type="genus" reg="Garcinia">Garcinia</tp:taxon-name-part></tp:taxon-name></italic> sp.), <italic>S. Gardner</italic> et al. <italic>ST1671</italic> (BKF, K); ibid., female fl., 27 Feb 2006 (as <italic><tp:taxon-name><tp:taxon-name-part taxon-name-part-type="genus" reg="Garcinia">Garcinia</tp:taxon-name-part></tp:taxon-name></italic> sp.), <italic>S. Gardner &amp; P. Sidisunthorn ST1671a</italic> (K)]; Trang [Kachong, sterile, 9 Jun 1933 (as <italic><tp:taxon-name><tp:taxon-name-part taxon-name-part-type="genus" reg="Garcinia">G.</tp:taxon-name-part><tp:taxon-name-part taxon-name-part-type="species" reg="speciosa">speciosa</tp:taxon-name-part></tp:taxon-name></italic>), <italic>Put 271</italic> (BKF); Khao Chong, male fl., 15 Jun 1966 (as <italic><tp:taxon-name><tp:taxon-name-part taxon-name-part-type="genus" reg="Garcinia">G.</tp:taxon-name-part><tp:taxon-name-part taxon-name-part-type="species" reg="speciosa">speciosa</tp:taxon-name-part></tp:taxon-name></italic>), <italic>C. Boonnab &amp; L. Phuphathanaphong 293</italic> (BKF); Ton Te Waterfall, Palian District, fr., 2003 (as <italic><tp:taxon-name><tp:taxon-name-part taxon-name-part-type="genus" reg="Garcinia">G.</tp:taxon-name-part><tp:taxon-name-part taxon-name-part-type="species" reg="speciosa">speciosa</tp:taxon-name-part></tp:taxon-name></italic>), <italic>A. Sinbumroong &amp; S. Davies AS405</italic> (BKF); Locality not specified, male fl., 14 Jan 1916 (as <italic><tp:taxon-name><tp:taxon-name-part taxon-name-part-type="genus" reg="Garcinia">G.</tp:taxon-name-part><tp:taxon-name-part taxon-name-part-type="species" reg="cornea">cornea</tp:taxon-name-part></tp:taxon-name></italic>), <italic>Luang Vanpruk 816</italic> (K)]; Satun [Ko Adang, Tarutao National Park, fl., 14 Jan 1928 (as <italic><tp:taxon-name><tp:taxon-name-part taxon-name-part-type="genus" reg="Garcinia">G.</tp:taxon-name-part><tp:taxon-name-part taxon-name-part-type="species" reg="cornea">cornea</tp:taxon-name-part></tp:taxon-name></italic>), <italic>A. F. G. Kerr 14078</italic> (BK, BM, K, L [L2408859]); Ko Tarutao, fl., 20 Jan 1928 (as <italic><tp:taxon-name><tp:taxon-name-part taxon-name-part-type="genus" reg="Garcinia">G.</tp:taxon-name-part><tp:taxon-name-part taxon-name-part-type="species" reg="cornea">cornea</tp:taxon-name-part></tp:taxon-name></italic>), <italic>A. F. G. Kerr 14225</italic> (BK, K); Ko Tarutao, male fl., 11 Nov 1979 (as <italic><tp:taxon-name><tp:taxon-name-part taxon-name-part-type="genus" reg="Garcinia">G.</tp:taxon-name-part><tp:taxon-name-part taxon-name-part-type="species" reg="hombroniana">hombroniana</tp:taxon-name-part></tp:taxon-name></italic>), <italic>G. Congdon 148</italic> (AAU, PSU); Ko Tarutao, fl., 14 Nov 1979 (as <italic><tp:taxon-name><tp:taxon-name-part taxon-name-part-type="genus" reg="Garcinia">G.</tp:taxon-name-part><tp:taxon-name-part taxon-name-part-type="species" reg="hombroniana">hombroniana</tp:taxon-name-part></tp:taxon-name></italic>), <italic>G. Congdon 165</italic> (AAU, PSU); Ao Phante, Ko Tarutao, sterile, 30 Jul 1980 (as <tp:taxon-name><tp:taxon-name-part taxon-name-part-type="genus" reg="Garcinia">G.</tp:taxon-name-part><tp:taxon-name-part taxon-name-part-type="uncertainty-rank">cf.</tp:taxon-name-part><tp:taxon-name-part taxon-name-part-type="species" reg="hombroniana">hombroniana</tp:taxon-name-part></tp:taxon-name>), <italic>G. Congdon 801</italic> (A [00466349], AAU, PSU); Ao Son, Tarutao National Park, La Ngu District, fr., 10 Feb 2005 (as <italic><tp:taxon-name><tp:taxon-name-part taxon-name-part-type="genus" reg="Garcinia">Garcinia</tp:taxon-name-part></tp:taxon-name></italic> sp.), <italic>P. Sidisunthorn &amp; P. Tippayasri ST1488</italic> (K); road to Ao Son, Tarutao National Park, La Ngu District, fl., 11 Feb 2005 (as <italic><tp:taxon-name><tp:taxon-name-part taxon-name-part-type="genus" reg="Garcinia">Garcinia</tp:taxon-name-part></tp:taxon-name></italic> sp.), <italic>S. Gardner ST1501</italic> (K); Ao Russi, Tarutao National Park, La Ngu District, sterile, 21 May 2005 (as <italic><tp:taxon-name><tp:taxon-name-part taxon-name-part-type="genus" reg="Garcinia">Garcinia</tp:taxon-name-part></tp:taxon-name></italic> sp.), <italic>S. Gardner</italic> et al. <italic>ST1859</italic> (K); ibid., fr., 21 May 2005 (as <italic><tp:taxon-name><tp:taxon-name-part taxon-name-part-type="genus" reg="Garcinia">Garcinia</tp:taxon-name-part></tp:taxon-name></italic> sp.), <italic>Gardner</italic> et al. <italic>ST1860</italic> (K); Tarutao National Park, La Ngu District, fl., 1 Apr 2006 (as <italic><tp:taxon-name><tp:taxon-name-part taxon-name-part-type="genus" reg="Garcinia">Garcinia</tp:taxon-name-part></tp:taxon-name></italic> sp.), <italic>P. Sidisunthorn ST2535</italic> (K); Ko Tarutao, young fr., 8 Apr 2008 (as <italic><tp:taxon-name><tp:taxon-name-part taxon-name-part-type="genus" reg="Garcinia">G.</tp:taxon-name-part><tp:taxon-name-part taxon-name-part-type="species" reg="mangostana">mangostana</tp:taxon-name-part></tp:taxon-name></italic>), <italic>C. Phengklai</italic> et al. <italic>15703</italic> (BKF); Ko Tarutao, fr., 8 Apr 2008 (as <italic><tp:taxon-name><tp:taxon-name-part taxon-name-part-type="genus" reg="Garcinia">G.</tp:taxon-name-part><tp:taxon-name-part taxon-name-part-type="species" reg="mangostana">mangostana</tp:taxon-name-part></tp:taxon-name></italic>), <italic>C. Phengklai</italic> et al. <italic>15806</italic> (BKF); Ko Tarutao, 8 Apr 2008 (as <italic><tp:taxon-name><tp:taxon-name-part taxon-name-part-type="genus" reg="Garcinia">Garcinia</tp:taxon-name-part></tp:taxon-name></italic> sp.), <italic>B. Sonsupab 3981</italic> (BK)]; Songkhla [Sadao District, fl., 22 Feb 1941 (as <italic><tp:taxon-name><tp:taxon-name-part taxon-name-part-type="genus" reg="Garcinia">G.</tp:taxon-name-part><tp:taxon-name-part taxon-name-part-type="species" reg="hombroniana">hombroniana</tp:taxon-name-part></tp:taxon-name></italic>), <italic>T. Premrasami s.n.</italic> (BKF); Khlong Huai Phlu, Prik Subdistrict, Sadao District, sterile, 12 Mar 1954 (as <italic><tp:taxon-name><tp:taxon-name-part taxon-name-part-type="genus" reg="Garcinia">G.</tp:taxon-name-part><tp:taxon-name-part taxon-name-part-type="species" reg="speciosa">speciosa</tp:taxon-name-part></tp:taxon-name></italic>), <italic>Snguan s.n.</italic> (BKF); Khao Noi, fl., Feb 1950 (as <italic><tp:taxon-name><tp:taxon-name-part taxon-name-part-type="genus" reg="Garcnia">Garcnia</tp:taxon-name-part></tp:taxon-name></italic> sp.), <italic>L. Williams 17272</italic> (K); Khao Noi, female fl., s.d. (as <italic><tp:taxon-name><tp:taxon-name-part taxon-name-part-type="genus" reg="Garcinia">G.</tp:taxon-name-part><tp:taxon-name-part taxon-name-part-type="species" reg="hombroniana">hombroniana</tp:taxon-name-part></tp:taxon-name></italic>), <italic>T. Smitinand &amp; Williams 17272</italic> (BKF); Ton Nga Chang Wildlife Sanctuary, fr., 10 May 1979 (as <italic><tp:taxon-name><tp:taxon-name-part taxon-name-part-type="genus" reg="Garcinia">G.</tp:taxon-name-part><tp:taxon-name-part taxon-name-part-type="species" reg="hombroniana">hombroniana</tp:taxon-name-part></tp:taxon-name></italic>), <italic>H &amp; C 444</italic> (PSU); Ton Nga Chang Waterfall level 5, Hat Yai District, fl., 14 May 2004 (as <italic><tp:taxon-name><tp:taxon-name-part taxon-name-part-type="genus" reg="Garcinia">Garcinia</tp:taxon-name-part></tp:taxon-name></italic> sp.), <italic>S. Gardner ST0524</italic> (K); Ton Nga Chang Waterfall level 3, Hat Yai District, fl., 30 Jan 2006 (as <italic><tp:taxon-name><tp:taxon-name-part taxon-name-part-type="genus" reg="Garcinia">Garcinia</tp:taxon-name-part></tp:taxon-name></italic> sp.), <italic>S. Gardner ST2278</italic> (K); Boriphat Waterfall Park, Rattaphum District, male fl., 8 Feb 1985 (as <italic><tp:taxon-name><tp:taxon-name-part taxon-name-part-type="genus" reg="Garcinia">G.</tp:taxon-name-part><tp:taxon-name-part taxon-name-part-type="species" reg="hombroniana">hombroniana</tp:taxon-name-part></tp:taxon-name></italic>), <italic>J. F. Maxwell 85-167</italic> (BKF, PSU); Boriphat Waterfall, fl., 17 Dec 2003 (as <italic><tp:taxon-name><tp:taxon-name-part taxon-name-part-type="genus" reg="Garcnia">Garcnia</tp:taxon-name-part></tp:taxon-name></italic> sp.), <italic>A. S. Barfod</italic> et al. <italic>583</italic> (AAU); Prince of Songkhla University, Hat Yai District, fr., 29 Apr 1985 (as <italic><tp:taxon-name><tp:taxon-name-part taxon-name-part-type="genus" reg="Garcinia">G.</tp:taxon-name-part><tp:taxon-name-part taxon-name-part-type="species" reg="hombroniana">hombroniana</tp:taxon-name-part></tp:taxon-name></italic>), <italic>P. Sirirugsa 1013</italic> (BKF, PSU); Khao Kho Hong, Prince of Songkhla University, Hat Yai District, fr., 24 Mar 2008 (as <italic><tp:taxon-name><tp:taxon-name-part taxon-name-part-type="genus" reg="Garcinia">G.</tp:taxon-name-part><tp:taxon-name-part taxon-name-part-type="species" reg="hombroniana">hombroniana</tp:taxon-name-part></tp:taxon-name></italic>), <italic>N. Boonnak 006</italic>, <italic>007</italic> (PSU); Khlong Rhang Hill, Na Mom District, fr., 15 May 1985 (as <italic><tp:taxon-name><tp:taxon-name-part taxon-name-part-type="genus" reg="Garcinia">G.</tp:taxon-name-part><tp:taxon-name-part taxon-name-part-type="species" reg="hombroniana">hombroniana</tp:taxon-name-part></tp:taxon-name></italic>), <italic>J. F. Maxwell 85-474</italic> (AAU, BKF, PSU); Khlong Rhang Hill, Na Mom District, male fl., 15 Feb 1986 (as <italic><tp:taxon-name><tp:taxon-name-part taxon-name-part-type="genus" reg="Garcinia">G.</tp:taxon-name-part><tp:taxon-name-part taxon-name-part-type="species" reg="hombroniana">hombroniana</tp:taxon-name-part></tp:taxon-name></italic>), <italic>J. F. Maxwell 86-68</italic> (AAU, BKF, PSU); Khao Tang Kuan, fl., 30 Aug 1997 (as <italic><tp:taxon-name><tp:taxon-name-part taxon-name-part-type="genus" reg="Garcinia">G.</tp:taxon-name-part><tp:taxon-name-part taxon-name-part-type="species" reg="hombroniana">hombroniana</tp:taxon-name-part></tp:taxon-name></italic>), <italic>N. Yutaworawit 2E</italic> (PSU); Ban Taling Chan, Chana District, fr., 17 May 1999 (as <italic><tp:taxon-name><tp:taxon-name-part taxon-name-part-type="genus" reg="Garcinia">G.</tp:taxon-name-part><tp:taxon-name-part taxon-name-part-type="species" reg="maingayi">maingayi</tp:taxon-name-part></tp:taxon-name></italic>), <italic>S. Petchsri 1</italic> (PSU)]; Pattani [Nong Chik District, fr., 21 Jul 1990 (as <italic><tp:taxon-name><tp:taxon-name-part taxon-name-part-type="genus" reg="Garcinia">G.</tp:taxon-name-part><tp:taxon-name-part taxon-name-part-type="species" reg="hombroniana">hombroniana</tp:taxon-name-part></tp:taxon-name></italic>), <italic>T. Santisuk s.n.</italic> (BKF)]; Yala [Betong District, fl., 24 Feb 1941 (as <italic><tp:taxon-name><tp:taxon-name-part taxon-name-part-type="genus" reg="Garcinia">G.</tp:taxon-name-part><tp:taxon-name-part taxon-name-part-type="species" reg="hombroniana">hombroniana</tp:taxon-name-part></tp:taxon-name></italic>), <italic>T. Premrasami 129</italic> (BKF)]; Narathiwat [Waeng District, fr., 6 Sep 1966 (as <italic><tp:taxon-name><tp:taxon-name-part taxon-name-part-type="genus" reg="Garcinia">G.</tp:taxon-name-part><tp:taxon-name-part taxon-name-part-type="species" reg="robusta">robusta</tp:taxon-name-part></tp:taxon-name></italic>), <italic>B. Sangkhachand &amp; B. Nimanong 1320</italic> (BKF); Waeng District, fr., 8 Sep 1966 (as <italic><tp:taxon-name><tp:taxon-name-part taxon-name-part-type="genus" reg="Garcinia">Garcinia</tp:taxon-name-part></tp:taxon-name></italic> sp.), <italic>Prayad 373</italic> (BK); Khao Tan Yong, sterile, 5 Jun 1973 (as <italic><tp:taxon-name><tp:taxon-name-part taxon-name-part-type="genus" reg="Garcinia">Garcinia</tp:taxon-name-part></tp:taxon-name></italic> sp.), <italic>C. Chai-anan 451</italic> (BKF); Forest behind Wat To Mo, Sukhirin District, fr., 9 Aug 1996 (as <italic><tp:taxon-name><tp:taxon-name-part taxon-name-part-type="genus" reg="Garcinia">Garcinia</tp:taxon-name-part></tp:taxon-name></italic> sp.), <italic>P. Puudjaa 264</italic> (BKF)].</p></tp:treatment-sec><ref-list><ref id="B47"><mixed-citation xmlns:xlink="http://www.w3.org/1999/xlink" xlink:type="simple"><person-group><name name-style="western"><surname>Rumphius</surname><given-names>GE</given-names></name></person-group> (<year>1741</year>) <source>Herbarium Amboinenese, Plurimas Complectens Arbores, Frutices, Herbas, Plantas Terrestres &amp; Aquaticas, quae in Amboina, et Adjacentibus Reperiuntur Insulis, Adcuratissime Descriptas Juxta Earum Formas, cum Diversis Denominationibus, Cutlura, Usu, ac Virtutibus 1.</source><publisher-name>Apud Fransicum Changuion</publisher-name>, <publisher-loc>Joannem Catuffe, Hermannum Uytwerf, Amstelaedami (Amsterdam)</publisher-loc>, <size units="page">200 pp</size>. <ext-link xlink:href="10.5962/bhl.title.569" ext-link-type="doi" xlink:type="simple">https://doi.org/10.5962/bhl.title.569</ext-link></mixed-citation></ref><ref id="B28"><mixed-citation xmlns:xlink="http://www.w3.org/1999/xlink" xlink:type="simple"><person-group><name name-style="western"><surname>Merrill</surname><given-names>ED</given-names></name></person-group> (<year>1917</year>) <source>An Interpretation of Rumphius’s Herbarium Amboinense.</source><publisher-name>Bureau of Printing</publisher-name>, <publisher-loc>Manila</publisher-loc>, <size units="page">595 pp</size>. <ext-link xlink:href="10.5962/bhl.title.79163" ext-link-type="doi" xlink:type="simple">https://doi.org/10.5962/bhl.title.79163</ext-link></mixed-citation></ref><ref id="B48"><mixed-citation xmlns:xlink="http://www.w3.org/1999/xlink" xlink:type="simple"><person-group><name name-style="western"><surname>Rumphius</surname><given-names>GE</given-names></name></person-group> (<year>1743</year>) <source>Herbarium Amboinenese, Plurimas Complectens Arbores, Frutices, Herbas, Plantas Terrestres &amp; Aquaticas, quae in Amboina, et Adjacentibus Reperiuntur Insulis, Adcuratissime Descriptas Juxta Earum Formas, cum Diversis Denominationibus, Cutlura, Usu, ac Virtutibus 3.</source><publisher-name>Apud Fransicum Changuion</publisher-name>, <publisher-loc>Joannem Catuffe, Hermannum Uytwerf, Amstelaedami (Amsterdam)</publisher-loc>, <size units="page">218 pp</size>.</mixed-citation></ref><ref id="B27"><mixed-citation xmlns:xlink="http://www.w3.org/1999/xlink" xlink:type="simple"><person-group><name name-style="western"><surname>Maheshwari</surname><given-names>JK</given-names></name></person-group> (<year>1964</year>) <article-title>Taxonomic studies on Indian <tp:taxon-name><tp:taxon-name-part taxon-name-part-type="family">Guttiferae</tp:taxon-name-part></tp:taxon-name> III. the genus <italic><tp:taxon-name><tp:taxon-name-part taxon-name-part-type="genus">Garcinia</tp:taxon-name-part></tp:taxon-name></italic> L. s.l.</article-title><source>Bulletin of the Botanical Survey of India</source><volume>6</volume>: <fpage>107</fpage>–<lpage>135</lpage>. <ext-link xlink:href="10.20324/nelumbo/v6/1964/76375" ext-link-type="doi" xlink:type="simple">https://doi.org/10.20324/nelumbo/v6/1964/76375</ext-link></mixed-citation></ref><ref id="B30"><mixed-citation xmlns:xlink="http://www.w3.org/1999/xlink" xlink:type="simple"><person-group><name name-style="western"><surname>Nazre</surname><given-names>M</given-names></name></person-group> (<year>2010</year>) <article-title>Historical review and notes on the correct scientific name for seashore mangosteen.</article-title><source>Genetic Resources and Crop Evolution</source><volume>57</volume>(<issue>8</issue>): <fpage>1249</fpage>–<lpage>1259</lpage>. <ext-link xlink:href="10.1007/s10722-010-9588-y" ext-link-type="doi" xlink:type="simple">https://doi.org/10.1007/s10722-010-9588-y</ext-link></mixed-citation></ref><ref id="B31"><mixed-citation xmlns:xlink="http://www.w3.org/1999/xlink" xlink:type="simple"><person-group><name name-style="western"><surname>Nazre</surname><given-names>M</given-names></name><name name-style="western"><surname>Newman</surname><given-names>MF</given-names></name><name name-style="western"><surname>Pennington</surname><given-names>RT</given-names></name><name name-style="western"><surname>Middleton</surname><given-names>DJ</given-names></name></person-group> (<year>2018</year>) <article-title>Taxonomic revision of <tp:taxon-name><tp:taxon-name-part taxon-name-part-type="genus">Garcinia</tp:taxon-name-part><tp:taxon-name-part taxon-name-part-type="infraspecific-rank">section</tp:taxon-name-part><tp:taxon-name-part taxon-name-part-type="section">Garcinia</tp:taxon-name-part></tp:taxon-name> (<tp:taxon-name><tp:taxon-name-part taxon-name-part-type="family">Clusiaceae</tp:taxon-name-part></tp:taxon-name>).</article-title><source>Phytotaxa</source><volume>373</volume>(<issue>1</issue>): <fpage>1</fpage>–<lpage>52</lpage>. <ext-link xlink:href="10.11646/phytotaxa.373.1.1" ext-link-type="doi" xlink:type="simple">https://doi.org/10.11646/phytotaxa.373.1.1</ext-link></mixed-citation></ref><ref id="B52"><mixed-citation xmlns:xlink="http://www.w3.org/1999/xlink" xlink:type="simple"><person-group><name name-style="western"><surname>Stearn</surname><given-names>WT</given-names></name></person-group> (<year>1992</year>) <source>Botanical Latin: History, Grammar, Syntax, Terminology and Vocabulary. 4<sup>th</sup> edn.</source><publisher-name>Redwood Books</publisher-name>, <publisher-loc>Trowbridge for David &amp; Charles Publishers, England</publisher-loc>, <size units="page">546 pp</size>.</mixed-citation></ref><ref id="B7"><mixed-citation xmlns:xlink="http://www.w3.org/1999/xlink" xlink:type="simple"><person-group><name name-style="western"><surname>Corner</surname><given-names>EJH</given-names></name></person-group> (<year>1952</year>) Wayside Trees of Malaya. 2<sup>nd</sup> edn. The Government Printing Office, Singapore, 312–320.</mixed-citation></ref><ref id="B63"><mixed-citation xmlns:xlink="http://www.w3.org/1999/xlink" xlink:type="simple"><person-group><name name-style="western"><surname>Whitmore</surname><given-names>TC</given-names></name></person-group> (<year>1973</year>) <article-title><tp:taxon-name><tp:taxon-name-part taxon-name-part-type="family">Guttiferae</tp:taxon-name-part></tp:taxon-name>.</article-title> In: <person-group><name name-style="western"><surname>Whitmore</surname><given-names>TC</given-names></name></person-group> (<role>Ed.</role>) <issue-title>Tree Flora of Malaya Vol 2.</issue-title><source>Wing Tai Cheung Printing Co. Ltd, Hong Kong</source>, <fpage>62</fpage>–<lpage>236</lpage>.</mixed-citation></ref><ref id="B4"><mixed-citation xmlns:xlink="http://www.w3.org/1999/xlink" xlink:type="simple"><person-group><name name-style="western"><surname>Burkill</surname><given-names>IH</given-names></name><name name-style="western"><surname>Birtwistle</surname><given-names>W</given-names></name><name name-style="western"><surname>Foxworthy</surname><given-names>FW</given-names></name><name name-style="western"><surname>Scrivenor</surname><given-names>JB</given-names></name><name name-style="western"><surname>Watson</surname><given-names>JG</given-names></name></person-group> (<year>1966</year>) A Dictionary of the Economic Products of the Malay Peninsula Vol 1 (A–H). Government of Malaysia and Singapore, Ministry of Agriculture and Co-Operatives, Kuala Lumpur, 1063–1074.</mixed-citation></ref><ref id="B49"><mixed-citation xmlns:xlink="http://www.w3.org/1999/xlink" xlink:type="simple"><person-group><name name-style="western"><surname>Sastri</surname><given-names>BN</given-names></name></person-group> (<year>1956</year>) The Wealth of India: A dictionary of Indian Raw Materials and Industrial Products Vol 4. Council of Scientific &amp; Industrial Research, New Delhi, 99–108.</mixed-citation></ref><ref id="B39"><mixed-citation xmlns:xlink="http://www.w3.org/1999/xlink" xlink:type="simple"><person-group><name name-style="western"><surname>Pierre</surname><given-names>JBL</given-names></name></person-group> (<year>1882</year>) Flore Forestiére de la Cochinchine Vol 1(4). Octave Doin, Éditeur, Paris, t. 49–64.</mixed-citation></ref><ref id="B57"><mixed-citation xmlns:xlink="http://www.w3.org/1999/xlink" xlink:type="simple"><person-group><name name-style="western"><surname>Turland</surname><given-names>NJ</given-names></name><name name-style="western"><surname>Wiersema</surname><given-names>JH</given-names></name><name name-style="western"><surname>Barrie</surname><given-names>FR</given-names></name><name name-style="western"><surname>Greuter</surname><given-names>W</given-names></name><name name-style="western"><surname>Hawksworth</surname><given-names>DL</given-names></name><name name-style="western"><surname>Herendeen</surname><given-names>PS</given-names></name><name name-style="western"><surname>Knapp</surname><given-names>S</given-names></name><name name-style="western"><surname>Kusber</surname><given-names>WH</given-names></name><name name-style="western"><surname>Li</surname><given-names>DZ</given-names></name><name name-style="western"><surname>Marhold</surname><given-names>K</given-names></name><name name-style="western"><surname>May</surname><given-names>TW</given-names></name><name name-style="western"><surname>McNeill</surname><given-names>J</given-names></name><name name-style="western"><surname>Monro</surname><given-names>AM</given-names></name><name name-style="western"><surname>Prado</surname><given-names>J</given-names></name><name name-style="western"><surname>Price</surname><given-names>MJ</given-names></name><name name-style="western"><surname>Smith</surname><given-names>GF</given-names></name></person-group> (<year>2018</year>) International Code of Nomenclature for <tp:taxon-name><tp:taxon-name-part taxon-name-part-type="above-family">Algae</tp:taxon-name-part></tp:taxon-name>, <tp:taxon-name><tp:taxon-name-part taxon-name-part-type="kingdom">Fungi</tp:taxon-name-part></tp:taxon-name>, and Plants (Shenzhen Code) Adopted by the Nineteenth International Botanical Congress Shenzhen, China, 2017. Koeltz Botanical Books, Regnum Vegetabile 159, Glashütten. <ext-link xlink:href="10.12705/Code.2018" ext-link-type="doi" xlink:type="simple">https://doi.org/10.12705/Code.2018</ext-link></mixed-citation></ref><ref id="B40"><mixed-citation xmlns:xlink="http://www.w3.org/1999/xlink" xlink:type="simple"><person-group><name name-style="western"><surname>Pierre</surname><given-names>JBL</given-names></name></person-group> (<year>1883</year>) Flore Forestiére de la Cochinchine Vol. 1(5). Octave Doin, Éditeur, Paris, t. 65–83.</mixed-citation></ref><ref id="B59"><mixed-citation xmlns:xlink="http://www.w3.org/1999/xlink" xlink:type="simple"><person-group><name name-style="western"><surname>Vesque</surname><given-names>J</given-names></name></person-group> (<year>1893</year>) <source><tp:taxon-name><tp:taxon-name-part taxon-name-part-type="family">Guttiferae</tp:taxon-name-part></tp:taxon-name>. In: de Candolle ALPP, de Candolle ACP (Eds) Monographiae Phanerogamarum, Prodromi Nunc Continuatio, Nunc Revisio Vol 8. Sumptibus G.</source><publisher-name>Masson</publisher-name>, <publisher-loc>Paris</publisher-loc>, <size units="page">669 pp</size>.</mixed-citation></ref></ref-list></tp:taxon-treatment>
