# Supplementary material for: ﻿A taxonomic revision of GarciniasectionGarcinia (Clusiaceae) in Thailand
Source: PhytoKeys. 2024 Jul 15;244:175–211. doi: 10.3897/phytokeys.244.126207 (PMC11263817; doi:10.3897/phytokeys.244.126207)
Supplement: XML Treatment for Garcinia exigua [file phytokeys.244.126207-treatment3.xml]

<!DOCTYPE tp:taxon-treatment
  PUBLIC "-//TaxonX//DTD Taxonomic Treatment Publishing DTD v0 20100105//EN" "tax-treatment-NSO.dtd">
<tp:taxon-treatment xmlns:tp="http://www.plazi.org/taxpub"><tp:treatment-meta><kwd-group><label>Taxon classification</label><kwd>
                <named-content content-type="kingdom">Plantae</named-content>
              </kwd><kwd>
                <named-content content-type="order">Malpighiales</named-content>
              </kwd><kwd>
                <named-content content-type="family">Clusiaceae</named-content>
              </kwd></kwd-group><mixed-citation publication-type="journal"><person-group><name><surname>Ngernsaengsaruay</surname><given-names>Chatchai</given-names></name><name><surname>Chanton</surname><given-names>Pichet</given-names></name><name><surname>Leksungnoen</surname><given-names>Nisa</given-names></name><name><surname>Chaiprasongsuk</surname><given-names>Minta</given-names></name><name><surname>Thunthawanich</surname><given-names>Raweewan</given-names></name></person-group><article-title>﻿A taxonomic revision of <tp:taxon-name><tp:taxon-name-part taxon-name-part-type="genus" reg="Garcinia">Garcinia</tp:taxon-name-part><tp:taxon-name-part taxon-name-part-type="infraspecific-rank">section</tp:taxon-name-part><tp:taxon-name-part taxon-name-part-type="section" reg="Garcinia">Garcinia</tp:taxon-name-part></tp:taxon-name> (<tp:taxon-name><tp:taxon-name-part taxon-name-part-type="family">Clusiaceae</tp:taxon-name-part></tp:taxon-name>) in Thailand</article-title><source>PhytoKeys</source><day>15</day><month>07</month><year>2024</year><volume>244</volume><fpage>175</fpage><lpage>211</lpage><pub-id pub-id-type="doi">10.3897/phytokeys.244.126207</pub-id></mixed-citation></tp:treatment-meta><tp:nomenclature><label>﻿2.</label><tp:taxon-name>
              <object-id xmlns:xlink="http://www.w3.org/1999/xlink" content-type="arpha" xlink:type="simple">44E904B9-92FE-5EDC-BE12-83C914BDA727</object-id>
              <tp:taxon-name-part taxon-name-part-type="genus" reg="Garcinia">Garcinia</tp:taxon-name-part>
              <tp:taxon-name-part taxon-name-part-type="species" reg="exigua">exigua</tp:taxon-name-part>
            </tp:taxon-name><tp:taxon-authority>Nazre, Phytotaxa 373(1): 28. figs 2g, 3i &amp; 10. 2018.; Ngerns. et al., Thai Forest Bull., Bot. 51(1): 36–44. figs 1–3. 2023.</tp:taxon-authority><xref ref-type="fig" rid="F4">Fig. 4</xref></tp:nomenclature><tp:treatment-sec sec-type="material" id="SECID0E56AI"><title>Type.</title><p>Malaysia, Borneo, Sarawak, Bintulu, Buan Forest Reserve, 18 Sep 1972, <italic>P. Chai S31750</italic> (holotype SAR, reported by <xref ref-type="bibr" rid="B31">Nazre et al. 2018</xref>, not seen; isotype L [L2403372, photo seen]).</p></tp:treatment-sec><tp:treatment-sec sec-type="description" id="SECID0EKABI"><title>Description.</title><p><bold><italic>Habit</italic></bold> trees, 2.5–20 m tall, 20–100 cm GBH, sometimes with buttresses near the base of the main stem of large trees; latex yellow, sticky; branchlets green, 4-angular, glabrous. <bold><italic>Bark</italic></bold> brown or dark brown, after the peel pale yellow or pale brown, mottled, flaking and leaving roundish or irregularly shaped scars; inner bark red. <bold><italic>Leaves</italic></bold>: lamina narrowly elliptic, elliptic, broadly elliptic, sometimes obovate, 3–6.3 × 1–3.2 cm, apex narrowly obtuse or obtuse, base cuneate, margin entire and finely revolute, coriaceous, smooth, shiny dark green above, paler below, glabrous on both surfaces, midrib raised on both surfaces, secondary veins 10–18 each side, curving towards the margin and connected in distinct loops and united into an intramarginal vein, faint above, inconspicuous below, with intersecondary veins, veinlets reticulate, faint on both surfaces, with a few scattered black gland dots on both surfaces, interrupted long wavy lines of differing lengths, nearly parallel to the midrib, running across the secondary veins to the apex or the margin, visible on both surfaces especially on the lower surface of dry leaves; petiole green, 0.3–1 cm long, 1–1.5 mm in diam., grooved above, finely transversely rugose, glabrous, with a basal appendage clasping the branchlet; young leaves pale green, glossy; fresh leaves brittle when crushed; dry leaves pale brown or reddish brown. <bold><italic>Inflorescences</italic></bold> terminal, in fascicles of 3 male flowers and usually solitary in female flowers (observations based on infructescence); bracts 2, caducous, green or brownish green, conduplicate with a central keel, ovate, 8–10 × 4–5.5 mm, apex acuminate, thinly coriaceous (of male inflorescences). <bold><italic>Flowers</italic></bold>: sepals and petals glabrous. <bold><italic>Male flower buds</italic></bold> subglobose to globose, 3.5–5.5 mm in diam. <bold><italic>Male flowers</italic></bold> lightly fragrant, 1.5–2 cm in diam., the middle flowers always largest; bracteoles caducous; pedicel pale green, turning pale yellow, 3–4.5 mm long, 1.3–1.7 mm in diam., glabrous; sepals 4, pale yellow, concave, thinly coriaceous, with wavy lines outside, the outer pair broadly ovate, 4.2–5 × 3.5–5 mm, apex acute, the inner pair elliptic or broadly elliptic, 4.2–6 × 3–4.5 mm, apex obtuse; petals 4, pale yellow, elliptic, 6.5–9 × 3.5–8 mm, subequal, apex obtuse, margin revolute, thinly coriaceous, with wavy lines outside; stamens numerous, united into a single 4-lobed bundle, surrounding a pistillode, lobes 3–3.5 × 3–4 mm; filaments 0.5–0.7 mm; anthers 0.9–1.2 × 0.8–1 mm; pistillode fungiform, 3–3.5 mm long; sterile stigma yellow, sessile, convex, weakly 4-lobed, 2.5–3 mm in diam., smooth. <bold><italic>Female flowers</italic></bold> not seen. <bold><italic>Fruits</italic></bold> green, smooth with fine longitudinal striate, glabrous, with a sticky yellow latex, subglobose, globose or broadly ellipsoid, 1–1.3 × 0.8–1.1 cm, pericarp coriaceous; persistent stigma dark brown or blackish brown, flattened or slightly convex, 2–3 mm in diam., weakly 4-lobed; persistent sepals green, concave, coriaceous, lanceolate-ovate or ovate, 3.5–5.5 × 3–5 mm, the outer pair slightly smaller than the inner pair, apex acute; fruiting stalk green, 1–2 mm long, 1–1.8 mm in diam., glabrous. <bold><italic>Seeds</italic></bold> 1, brown (dark brown when dry) mottled with irregular lines, ellipsoid, c. 6 × c. 3.5 mm, c. 1.8 mm thick, compressed, rounded at both ends, with a thin fleshy pulp. The morphological characters and data reported here for this species were mostly taken from <xref ref-type="bibr" rid="B37">Ngernsaengsaruay et al. (2023a)</xref>.</p><fig id="F4" position="float" orientation="portrait"><object-id xmlns:xlink="http://www.w3.org/1999/xlink" content-type="doi" xlink:type="simple">10.3897/phytokeys.244.126207.figure4</object-id><object-id xmlns:xlink="http://www.w3.org/1999/xlink" content-type="arpha" xlink:type="simple">73700CF9-2123-5C56-9A09-5C46277A24BD</object-id><label>Figure 4.</label><caption><p><italic><tp:taxon-name><tp:taxon-name-part taxon-name-part-type="genus" reg="Garcinia">Garcinia</tp:taxon-name-part><tp:taxon-name-part taxon-name-part-type="species" reg="exigua">exigua</tp:taxon-name-part></tp:taxon-name></italic><bold>A</bold> habitat and canopy (top view) <bold>B</bold> stem, bark, and slashed bark with yellow latex <bold>C</bold> branchlets and leaves <bold>D</bold> branchlets and male inflorescences with male flower buds <bold>E, F</bold> branchlets, leaves, and young fruits. Photos: Chatchai Ngernsaengsaruay (<bold>A–D</bold>), Naiyana Tetsana (<bold>E, F</bold>).</p></caption><graphic xmlns:xlink="http://www.w3.org/1999/xlink" xlink:href="phytokeys-244-175_article-126207__-g004.jpg" position="float" orientation="portrait" xlink:type="simple" id="oo_1092623.jpg"><uri content-type="original_file" xlink:type="simple">https://binary.pensoft.net/fig/1092623</uri></graphic></fig></tp:treatment-sec><tp:treatment-sec sec-type="distribution" id="SECID0E1CBI"><title>Distribution.</title><p>Thailand, Malaysia [Borneo, Sarawak (Bintulu, Buan Forest Reserve; Mulu National Park: Matong Ubong, Ulu Matong, Sungai Ubong)]; Brunei [Temburong (Ulu Belalong)].</p></tp:treatment-sec><tp:treatment-sec sec-type="distribution" id="SECID0E6CBI"><title>Distribution in Thailand.</title><p><bold>Peninsular</bold>: Krabi.</p></tp:treatment-sec><tp:treatment-sec sec-type="habitat" id="SECID0EHDBI"><title>Habitat and ecology.</title><p>It is found in dry evergreen forest on limestone hills and littoral dry evergreen forest on limestone hills, 50–100 m amsl.</p></tp:treatment-sec><tp:treatment-sec sec-type="phenology" id="SECID0EMDBI"><title>Phenology.</title><p>Flowering January to March; fruiting April to June.</p></tp:treatment-sec><tp:treatment-sec sec-type="conservation status" id="SECID0ERDBI"><title>Conservation status.</title><p><italic><tp:taxon-name><tp:taxon-name-part taxon-name-part-type="genus" reg="Garcinia">Garcinia</tp:taxon-name-part><tp:taxon-name-part taxon-name-part-type="species" reg="exigua">exigua</tp:taxon-name-part></tp:taxon-name></italic> is a rare species in Borneo, and is represented only from three localities in lowland and hill forest in Sarawak and Brunei (<xref ref-type="bibr" rid="B31">Nazre et al. 2018</xref>). In Thailand, the species is known only from two localities in Krabi Province, but to be expected in other limestone hills. Globally, it is known only from Borneo to Thailand, and has an Extent of Occurrence (<abbrev xmlns:xlink="http://www.w3.org/1999/xlink" xlink:title="Extent of Occurrence" id="ABBRID0EGEBI" xlink:type="simple">EOO</abbrev> of 51,767.17 km<sup>2</sup>) and a relatively small Area of Occupancy (<abbrev xmlns:xlink="http://www.w3.org/1999/xlink" xlink:title="Area of Occupancy" id="ABBRID0EMEBI" xlink:type="simple">AOO</abbrev> of 16 km<sup>2</sup>) which lies within protected and non-protected areas. It is inferred to be experiencing a continuing decline in habitat area, extent, and quality. We therefore consider the conservation assessment as Vulnerable [VU B2ab(iii)].</p></tp:treatment-sec><tp:treatment-sec sec-type="etymology" id="SECID0ESEBI"><title>Etymology.</title><p>The specific epithet of <italic><tp:taxon-name><tp:taxon-name-part taxon-name-part-type="genus" reg="Garcinia">Garcinia</tp:taxon-name-part><tp:taxon-name-part taxon-name-part-type="species" reg="exigua">exigua</tp:taxon-name-part></tp:taxon-name></italic> is a Latin word, referring to the small size of all parts in the specimens (<xref ref-type="bibr" rid="B31">Nazre et al. 2018</xref>).</p></tp:treatment-sec><tp:treatment-sec sec-type="Vernacular names" id="SECID0EHFBI"><title>Vernacular names.</title><p><bold>Phawa bai lek krabi</bold> (พะวาใบเล็กกระบี่) (<xref ref-type="bibr" rid="B37">Ngernsaengsaruay et al. 2023a</xref>); Kandis (Sarawak) from the material <italic>Runi S. Pungga &amp; P. C. Yii S61132</italic> (K, L [L3811193], as <italic><tp:taxon-name><tp:taxon-name-part taxon-name-part-type="genus" reg="Garcinia">Garcinia</tp:taxon-name-part><tp:taxon-name-part taxon-name-part-type="species" reg="sarawhensis">sarawhensis</tp:taxon-name-part></tp:taxon-name></italic> Pierre).</p></tp:treatment-sec><tp:treatment-sec sec-type="Uses" id="SECID0EAGBI"><title>Uses.</title><p>Not known.</p></tp:treatment-sec><tp:treatment-sec sec-type="notes" id="SECID0EFGBI"><title>Notes.</title><p><italic><tp:taxon-name><tp:taxon-name-part taxon-name-part-type="genus" reg="Garcinia">Garcinia</tp:taxon-name-part><tp:taxon-name-part taxon-name-part-type="species" reg="exigua">exigua</tp:taxon-name-part></tp:taxon-name></italic> is recognized by the following characters: (1) The leaves and fruits are small. (2) The fresh leaves are brittle when crushed. (3) The stamens of the male flowers are united into a single 4-lobed bundle, surrounding a pistillode, and (4) The bark is mottled, flaking and leaving roundish or irregularly shaped scars similar to the bark of some species of <italic><tp:taxon-name><tp:taxon-name-part taxon-name-part-type="genus" reg="Lagerstroemia">Lagerstroemia</tp:taxon-name-part></tp:taxon-name></italic> L. in the <tp:taxon-name><tp:taxon-name-part taxon-name-part-type="family">Lythraceae</tp:taxon-name-part></tp:taxon-name>, e.g., <italic><tp:taxon-name><tp:taxon-name-part taxon-name-part-type="genus" reg="Lagerstroemia">L.</tp:taxon-name-part><tp:taxon-name-part taxon-name-part-type="species" reg="duperreana">duperreana</tp:taxon-name-part></tp:taxon-name></italic> Pierre ex Gagnep., <italic><tp:taxon-name><tp:taxon-name-part taxon-name-part-type="genus" reg="Lagerstroemia">L.</tp:taxon-name-part><tp:taxon-name-part taxon-name-part-type="species" reg="floribunda">floribunda</tp:taxon-name-part></tp:taxon-name></italic> Jack and some species of <italic><tp:taxon-name><tp:taxon-name-part taxon-name-part-type="genus" reg="Terminalia">Terminalia</tp:taxon-name-part></tp:taxon-name></italic> L. in the <tp:taxon-name><tp:taxon-name-part taxon-name-part-type="family">Combretaceae</tp:taxon-name-part></tp:taxon-name>, e.g., <italic><tp:taxon-name><tp:taxon-name-part taxon-name-part-type="genus" reg="Terminalia">T.</tp:taxon-name-part><tp:taxon-name-part taxon-name-part-type="species" reg="corticosa">corticosa</tp:taxon-name-part></tp:taxon-name></italic> Pierre ex Laness.</p><p>According to <xref ref-type="bibr" rid="B31">Nazre et al. (2018)</xref>, the shape and size of leaves of <italic><tp:taxon-name><tp:taxon-name-part taxon-name-part-type="genus" reg="Garcinia">Garcinia</tp:taxon-name-part><tp:taxon-name-part taxon-name-part-type="species" reg="exigua">exigua</tp:taxon-name-part></tp:taxon-name></italic> are elliptic and 0.8–2.1 × 0.3–1 cm; however, from our observations, we found the leaves can be narrowly elliptic to broadly elliptic, sometimes obovate, and larger, 3–6.3 × 1–3.2 cm.</p><p>As mentioned by <xref ref-type="bibr" rid="B31">Nazre et al. (2018)</xref>, the shape, size, and color of fruits of <italic><tp:taxon-name><tp:taxon-name-part taxon-name-part-type="genus" reg="Garcinia">Garcinia</tp:taxon-name-part><tp:taxon-name-part taxon-name-part-type="species" reg="exigua">exigua</tp:taxon-name-part></tp:taxon-name></italic> are globose or ellipsoid, 9.5–10.5 × 8.5–11 mm, and shiny green turning yellow when ripe; however, in this study, we found the fruits can be subglobose, globose or broadly ellipsoid, sometimes slightly longer, 1–1.3 × 0.8–1.1 cm, and green. However, we did not observe ripe fruits.</p></tp:treatment-sec><tp:treatment-sec sec-type="material" id="SECID0EMJBI"><title>Additional specimens examined.</title><p><bold>Thailand. Peninsular</bold>: Krabi [Wat Tham Suea (originally “Tham Sue” on the label), Mueang Krabi District, fr., 8 May 2002 (as <italic><tp:taxon-name><tp:taxon-name-part taxon-name-part-type="genus" reg="Garcinia">Garcinia</tp:taxon-name-part></tp:taxon-name></italic> sp.), <italic>P. Pooma</italic> et al. <italic>3612</italic> (BKF, QBG); Ko Hong, trail up to view point, Than Bok Khorani National Park, Mueang Krabi District, male fl., 13 Feb 2022, <italic>C. Ngernsaengsaruay</italic> et al. <italic>G27-13022022</italic> (BKF, K, QBG); ibid., male fl., 13 Feb 2022, <italic>C. Ngernsaengsaruay</italic> et al. <italic>G28-13022022</italic> (BKF, K, QBG)].</p><p><bold>Malaysia. Borneo</bold>: Sarawak [Mulu National Park, Sg. Matong Ubong, fr., 11 Nov 1990, <italic>P. C. Yii &amp; Runi S. Pungga S57293</italic> (L [L3810871], SAR [reported by <xref ref-type="bibr" rid="B31">Nazre et al. 2018</xref>], as <italic><tp:taxon-name><tp:taxon-name-part taxon-name-part-type="genus" reg="Garcinia">Garcinia</tp:taxon-name-part><tp:taxon-name-part taxon-name-part-type="species" reg="sarawhensis">sarawhensis</tp:taxon-name-part></tp:taxon-name></italic>); Mulu National Park, Ulu Matong, fr., 13 Nov 1990, <italic>P. C. Yii &amp; Runi S. Pungga S60529</italic> (BKF, L [L3811190], as <italic><tp:taxon-name><tp:taxon-name-part taxon-name-part-type="genus" reg="Garcinia">G.</tp:taxon-name-part><tp:taxon-name-part taxon-name-part-type="species" reg="sarawhensis">sarawhensis</tp:taxon-name-part></tp:taxon-name></italic>); Mulu National Park, Sungai Ubong, fr., 19 Nov 1990, <italic>Runi S. Pungga &amp; P. C. Yii S61132</italic> (K, L [L3811193], SAR [reported by <xref ref-type="bibr" rid="B31">Nazre et al. 2018</xref>], <italic>as <tp:taxon-name><tp:taxon-name-part taxon-name-part-type="genus" reg="Garcinia">G.</tp:taxon-name-part><tp:taxon-name-part taxon-name-part-type="species" reg="sarawhensis">sarawhensis</tp:taxon-name-part></tp:taxon-name></italic>). <bold>Brunei.</bold> Temburong [Ulu Belalong, 22 Jan 1994, <italic>Coode</italic> et al. <italic>7886</italic> (A [reported by <xref ref-type="bibr" rid="B31">Nazre et al. 2018</xref>]).</p></tp:treatment-sec><ref-list><ref id="B31"><mixed-citation xmlns:xlink="http://www.w3.org/1999/xlink" xlink:type="simple"><person-group><name name-style="western"><surname>Nazre</surname><given-names>M</given-names></name><name name-style="western"><surname>Newman</surname><given-names>MF</given-names></name><name name-style="western"><surname>Pennington</surname><given-names>RT</given-names></name><name name-style="western"><surname>Middleton</surname><given-names>DJ</given-names></name></person-group> (<year>2018</year>) <article-title>Taxonomic revision of <tp:taxon-name><tp:taxon-name-part taxon-name-part-type="genus">Garcinia</tp:taxon-name-part><tp:taxon-name-part taxon-name-part-type="infraspecific-rank">section</tp:taxon-name-part><tp:taxon-name-part taxon-name-part-type="section">Garcinia</tp:taxon-name-part></tp:taxon-name> (<tp:taxon-name><tp:taxon-name-part taxon-name-part-type="family">Clusiaceae</tp:taxon-name-part></tp:taxon-name>).</article-title><source>Phytotaxa</source><volume>373</volume>(<issue>1</issue>): <fpage>1</fpage>–<lpage>52</lpage>. <ext-link xlink:href="10.11646/phytotaxa.373.1.1" ext-link-type="doi" xlink:type="simple">https://doi.org/10.11646/phytotaxa.373.1.1</ext-link></mixed-citation></ref><ref id="B37"><mixed-citation xmlns:xlink="http://www.w3.org/1999/xlink" xlink:type="simple"><person-group><name name-style="western"><surname>Ngernsaengsaruay</surname><given-names>C</given-names></name><name name-style="western"><surname>Boonthasak</surname><given-names>W</given-names></name><name name-style="western"><surname>Meeprom</surname><given-names>N</given-names></name><name name-style="western"><surname>Tetsana</surname><given-names>N</given-names></name><name name-style="western"><surname>Suddee</surname><given-names>S</given-names></name></person-group> (<year>2023a</year>) <article-title><italic><tp:taxon-name><tp:taxon-name-part taxon-name-part-type="genus">Garcinia</tp:taxon-name-part><tp:taxon-name-part taxon-name-part-type="species">exigua</tp:taxon-name-part></tp:taxon-name></italic> (<tp:taxon-name><tp:taxon-name-part taxon-name-part-type="family">Clusiaceae</tp:taxon-name-part></tp:taxon-name>), a new record for Thailand.</article-title><source>Thai Forest Bulletin</source><volume>51</volume>(<issue>1</issue>): <fpage>36</fpage>–<lpage>44</lpage>. <ext-link xlink:href="10.20531/tfb.2023.51.1.05" ext-link-type="doi" xlink:type="simple">https://doi.org/10.20531/tfb.2023.51.1.05</ext-link></mixed-citation></ref></ref-list></tp:taxon-treatment>
