# Supplementary material for: ﻿A taxonomic revision of GarciniasectionGarcinia (Clusiaceae) in Thailand
Source: PhytoKeys. 2024 Jul 15;244:175–211. doi: 10.3897/phytokeys.244.126207 (PMC11263817; doi:10.3897/phytokeys.244.126207)
Supplement: XML Treatment for Garcinia mangostana [file phytokeys.244.126207-treatment4.xml]

<!DOCTYPE tp:taxon-treatment
  PUBLIC "-//TaxonX//DTD Taxonomic Treatment Publishing DTD v0 20100105//EN" "tax-treatment-NSO.dtd">
<tp:taxon-treatment xmlns:tp="http://www.plazi.org/taxpub"><tp:treatment-meta><kwd-group><label>Taxon classification</label><kwd>
                <named-content content-type="kingdom">Plantae</named-content>
              </kwd><kwd>
                <named-content content-type="order">Malpighiales</named-content>
              </kwd><kwd>
                <named-content content-type="family">Clusiaceae</named-content>
              </kwd></kwd-group><mixed-citation publication-type="journal"><person-group><name><surname>Ngernsaengsaruay</surname><given-names>Chatchai</given-names></name><name><surname>Chanton</surname><given-names>Pichet</given-names></name><name><surname>Leksungnoen</surname><given-names>Nisa</given-names></name><name><surname>Chaiprasongsuk</surname><given-names>Minta</given-names></name><name><surname>Thunthawanich</surname><given-names>Raweewan</given-names></name></person-group><article-title>﻿A taxonomic revision of <tp:taxon-name><tp:taxon-name-part taxon-name-part-type="genus" reg="Garcinia">Garcinia</tp:taxon-name-part><tp:taxon-name-part taxon-name-part-type="infraspecific-rank">section</tp:taxon-name-part><tp:taxon-name-part taxon-name-part-type="section" reg="Garcinia">Garcinia</tp:taxon-name-part></tp:taxon-name> (<tp:taxon-name><tp:taxon-name-part taxon-name-part-type="family">Clusiaceae</tp:taxon-name-part></tp:taxon-name>) in Thailand</article-title><source>PhytoKeys</source><day>15</day><month>07</month><year>2024</year><volume>244</volume><fpage>175</fpage><lpage>211</lpage><pub-id pub-id-type="doi">10.3897/phytokeys.244.126207</pub-id></mixed-citation></tp:treatment-meta><tp:nomenclature><label>﻿3.</label><tp:taxon-name>
              <object-id xmlns:xlink="http://www.w3.org/1999/xlink" content-type="arpha" xlink:type="simple">E02F6429-700E-5C22-AE56-52DA28BDA656</object-id>
              <tp:taxon-name-part taxon-name-part-type="genus" reg="Garcinia">Garcinia</tp:taxon-name-part>
              <tp:taxon-name-part taxon-name-part-type="species" reg="mangostana">mangostana</tp:taxon-name-part>
            </tp:taxon-name><tp:taxon-authority>L., Sp. Pl. 1: 443. 1753; Roxb. in Carey, Fl. Ind. 2: 619. 1832; Miq. Fl. Ned. Ind. 1(2): 506. 1859; Planch. &amp; Triana, Ann. Sci. Nat., Bot., sér. 4, 14: 325. 1860; Laness., Mém. Gen. Garc.: 15. 1872; T. Anderson in Hook. f., Fl. Brit. India 1(2): 260. 1874; Kurz, J. Asiat. Soc. Bengal, Pt. 2, Nat. Hist. 43(2): 86. 1874 et Forest Fl. Burma 1: 87. 1877; Pierre, Fl. Forest. Cochinch. 1(4): t. 54. 1882; Vesque, Epharmosis 2: 17. t. 160, 161. 1889; King, J. Asiat. Soc. Bengal, Pt. 2, Nat. Hist. 59(2): 156. 1890; Vesque in A. DC. &amp; C. DC., Monogr. Phan. 8: 386. 1893; Engl. in Engl. &amp; Prantl, Die Naturlichen Pflanzenfamilien 3(6): 235. fig. 114 A, B. 1893; Brandis, Indian Trees: 49. 1906; Merr., Philipp. J. Sci. 3: 364. 1908; Gamble, Fl. Madras 1: 73. 1915; Pit. in Lecomte et al., Fl. Indo-Chine 1(4): 307. 1910; Ridl., Fl. Malay Penins. 1: 172. 1922; Merr., Enum. Philipp. Fl. Pl. 3: 85. 1923; C. E. Parkinson, Forest Fl. Andaman Isl.: 88. 1923; Corner, Wayside Trees Mal. 1: 318. ed. 2. 1952; Pételot, Arch. Rech. Agron. Cambodge Laos Vietnam 1: 62. 1952; Backer &amp; Bakh. f., Fl. Java (Spermatoph.) 1: 387. 1963; Maheshw., Bull. Bot. Surv. India 6: 120. t. 2. fig. 14. 1964; Corner &amp; Watan., Ill. Guide Trop. Pl.: t. 191. fig. 8. 1969; Whitmore in Whitmore, Tree Fl. Malaya 2: 215. 1973; D’Arcy, Ann. Missouri Bot. Gard. 67: 998. fig. 4B. 1980; S. W. Jones, Morphology and Major Taxonomy of Garcinia (Guttiferae), Ph.D. Thesis (unpublished): 288. 1980; Kosterm. in Dassan. &amp; F. R. Forsberg, Revis. Handb. Fl. Ceylon 1: 88. 1980; H. Keng, Concise Fl. Singapore: 49. 1990; P. H. Hô, Câyco Vietnam 1: 559. fig. 1544. 1991; E. W. M. Verheij &amp; R. E. Coronel (eds), PROSEA 2: 177, t. 178. 1992; N. P. Singh in B. D. Sharma &amp; Sanjappa, Fl. Ind. 3: 143. 1993; X. W. Li, J. Li, N. Robson &amp; P. F. Stevens in C. Y. Wu, P. H. Raven &amp; D. Y. Hong, Fl. China 13: 43. 2007; W. E. Cooper, Austrobaileya 9(1): 17. 2013; S. Gardner, P. Sidisunthorn &amp; Chayam., Forest Trees S. Thailand 1: 355. fig. 546. 2015. var. amangostana, Nazre et al., Phytotaxa 373(1): 31. fig. 12. 2018.</tp:taxon-authority><xref ref-type="fig" rid="F5">Fig. 5.</xref><tp:nomenclature-citation-list><tp:nomenclature-citation><tp:taxon-name>
                  <tp:taxon-name-part taxon-name-part-type="genus" reg="Mangostana"/>
                  <tp:taxon-name-part taxon-name-part-type="species" reg="garcinia"/>
                </tp:taxon-name><comment>≡ <tp:taxon-name><tp:taxon-name-part taxon-name-part-type="genus" reg="Mangostana">Mangostana</tp:taxon-name-part><tp:taxon-name-part taxon-name-part-type="species" reg="garcinia">garcinia</tp:taxon-name-part></tp:taxon-name> Gaertn., Fruct. Sem. Pl. 2: 105. t. 105a–g. 1790. </comment></tp:nomenclature-citation></tp:nomenclature-citation-list></tp:nomenclature><tp:treatment-sec sec-type="material" id="SECID0E1OBI"><title>Type.</title><p>illustration, “Mangoustan”, <xref ref-type="bibr" rid="B11">Garcin (1733</xref>: Philosop. Transact. 431. figs 1–9.) (lectotype, designated by Hammel in <xref ref-type="bibr" rid="B19">Jarvis et al. 1993</xref>: 28).</p></tp:treatment-sec><tp:treatment-sec sec-type="description" id="SECID0EIPBI"><title>Description.</title><p><bold><italic>Habit</italic></bold> trees, 7–20(–25) m tall, 40–150 cm GBH; latex yellow, sticky; branchlets green, 4-ridged, glabrous. <bold><italic>Bark</italic></bold> dark brown, scaly; inner bark brownish orange. <bold><italic>Leaves</italic></bold>: lamina elliptic, oblong-elliptic, oblong or ovate, 15.5–36 × 6.5–13 cm, apex acute or acuminate, base obtuse or oblique, sometimes cuneate, margin entire or repand, thickly coriaceous, smooth or slightly bullate, shiny dark green above, paler below, glabrous on both surfaces, midrib slightly raised above, raised as a prominent ridge below, secondary veins 10–18 each side, curving towards the margin and connected in distinct loops and united into 2 intramarginal veins, flattened above, raised and conspicuous below, intramarginal veins shallowly grooved above, with intersecondary veins, veinlets reticulate, visible below, interrupted long wavy lines of differing lengths, running across the secondary veins to the apex or the margin, conspicuous below; petiole green, stout, 1.5–2.7 cm long, 4–7 mm in diam., not grooved, distinctly transversely rugose, glabrous, with a basal appendage clasping the branchlets; young leaves brownish red or reddish brown, turning pale green, glossy; fresh leaves tough when crushed; mature leaves turning greenish yellow to pale yellow before falling off; dry leaves pale brown or reddish brown. <bold><italic>Inflorescences</italic></bold> terminal. <bold><italic>Flowers</italic></bold>: sepals and petals glabrous. <bold><italic>Male flowers</italic></bold> not seen. <bold><italic>Female flower buds</italic></bold> subglobose to globose, 1–2 cm in diam. <bold><italic>Female flowers</italic></bold> solitary or in a cluster of 2–5(–7) flowers, 3.2–5 cm in diam.; bracteoles caducous; pedicel (of a flower in an inflorescence) or peduncle (of a solitary flower) green, stout, terete or slightly 4-angled, 1–2.4 cm long, 5.5–8 mm in diam., glabrous; sepals 4, pale green outside, bright red or yellowish red inside, concave, thickly coriaceous, suborbicular, orbicular or broadly elliptic, 1–2 × 1–2.2 cm, the outer pair slightly smaller than the inner pair, apex rounded; petals 4, yellowish red or yellowish pink, somewhat thick and fleshy, suborbicular, broadly elliptic, broadly obovate or broadly ovate, 1.1–2.1 × 1.4–2.6 cm, unequal, apex rounded, margin entire or irregularly lobed and undulated; staminodes 10–18, free, surrounding the ovary; filaments filiform, 2–5 × 0.5–1.2 mm, unequal; anthers pale yellow or brownish yellow, 1.2–1.7 × 1–1.4 mm; pistil fungiform, 0.6–1.2 cm long; ovary pale green, depressed globose or subglobose, 0.4–0.7 × 0.6–1.3 cm, glabrous, 4–8-locular; stigma pale yellow, convex, radiate, deeply 4–8-lobed, 1.5–3 mm long, 0.7–1.2 cm in diam., smooth. <bold><italic>Fruits</italic></bold> pale green or greenish pale yellow, turning pinkish pale yellow, pink, reddish purple to blackish purple when ripe, smooth, glabrous, with a sticky yellow latex, subglobose or globose, 3.4–6.2 × 3.8–7 cm, pericarp 0.4–1.2 cm thick, reddish purple, fleshy, becoming woody when dry; persistent stigma dark brown or blackish brown, flattened, radiate, deeply 4–8-lobed, 1.4–2.5 cm in diam., lobes wedge-shaped; persistent sepals green or green tinged with reddish purple, thickly coriaceous, 1.2–2.5 × 1.2–2.8 cm, usually larger than in flowering materials; fruiting stalk green, strong and thick, 1.2–2.6 cm long, 0.6–1.2 cm in diam., glabrous. <bold><italic>Seeds</italic></bold> 4–8, sometimes aborted, brown mottled with irregular lines, broadly ellipsoid, ellipsoid or semi-ellipsoid, 1.5–2.5 × 0.8–2 cm, compressed, rounded at both ends, with a white fleshy pulp.</p><fig id="F5" position="float" orientation="portrait"><object-id xmlns:xlink="http://www.w3.org/1999/xlink" content-type="doi" xlink:type="simple">10.3897/phytokeys.244.126207.figure5</object-id><object-id xmlns:xlink="http://www.w3.org/1999/xlink" content-type="arpha" xlink:type="simple">651BCB69-31FC-51B4-AB88-6DF92441A782</object-id><label>Figure 5.</label><caption><p><italic><tp:taxon-name><tp:taxon-name-part taxon-name-part-type="genus" reg="Garcinia">Garcinia</tp:taxon-name-part><tp:taxon-name-part taxon-name-part-type="species" reg="mangostana">mangostana</tp:taxon-name-part></tp:taxon-name></italic><bold>A</bold> habit and habitat <bold>B</bold> stem, bark, and slashed bark with yellow latex <bold>C</bold> branchlets, young and mature leaves <bold>D</bold> branchlet and female flower <bold>E</bold> branchlet and female inflorescence with female flowers <bold>F</bold> ripe fruits <bold>G</bold> ripe fruits and seeds with a white fleshy pulp <bold>H</bold> seeds with a white fleshy pulp. Photos: Chatchai Ngernsaengsaruay.</p></caption><graphic xmlns:xlink="http://www.w3.org/1999/xlink" xlink:href="phytokeys-244-175_article-126207__-g005.jpg" position="float" orientation="portrait" xlink:type="simple" id="oo_1092624.jpg"><uri content-type="original_file" xlink:type="simple">https://binary.pensoft.net/fig/1092624</uri></graphic></fig></tp:treatment-sec><tp:treatment-sec sec-type="distribution" id="SECID0EWRBI"><title>Distribution.</title><p>The native range of this variety is Peninsular Malaysia. Cultivated throughout the tropics, mainly in Southeast Asia.</p></tp:treatment-sec><tp:treatment-sec sec-type="distribution" id="SECID0E2RBI"><title>Distribution in Thailand.</title><p>It is cultivated throughout the country, especially in the peninsular and the south-eastern regions.</p></tp:treatment-sec><tp:treatment-sec sec-type="habitat" id="SECID0EASBI"><title>Habitat and ecology.</title><p>It is known only in cultivation. This species prefers humid climate.</p></tp:treatment-sec><tp:treatment-sec sec-type="phenology" id="SECID0EFSBI"><title>Phenology.</title><p>In the south-eastern region: flowering December to February (March); fruiting February to June; harvesting April to May (June). In the peninsular region: flowering February to April; fruiting April to August; harvesting July to August [out-of-season: flowering August to October; fruiting October to February; harvesting December to February].</p></tp:treatment-sec><tp:treatment-sec sec-type="conservation status" id="SECID0EKSBI"><title>Conservation status.</title><p><tp:taxon-name><tp:taxon-name-part taxon-name-part-type="genus" reg="Garcinia">Garcinia</tp:taxon-name-part><tp:taxon-name-part taxon-name-part-type="species" reg="mangostana">mangostana</tp:taxon-name-part><tp:taxon-name-part taxon-name-part-type="infraspecific-rank">var.</tp:taxon-name-part><tp:taxon-name-part taxon-name-part-type="variety" reg="mangostana">mangostana</tp:taxon-name-part></tp:taxon-name> is widely cultivated throughout the tropics, especially in Southeast Asia. Because of its wide distribution, the number of localities, and because it is not facing any threat of extinction, we consider the conservation assessment as <abbrev xmlns:xlink="http://www.w3.org/1999/xlink" xlink:title="Least Concern" id="ABBRID0EBTBI" xlink:type="simple">LC</abbrev>.</p></tp:treatment-sec><tp:treatment-sec sec-type="etymology" id="SECID0EFTBI"><title>Etymology.</title><p>The specific epithet of <italic><tp:taxon-name><tp:taxon-name-part taxon-name-part-type="genus" reg="Garcinia">Garcinia</tp:taxon-name-part><tp:taxon-name-part taxon-name-part-type="species" reg="mangostana">mangostana</tp:taxon-name-part></tp:taxon-name></italic> is a Latin word, and is derived from the French “Mangoustan”, which translated to the English “Mangostan”, refers to mangosteen.</p></tp:treatment-sec><tp:treatment-sec sec-type="Vernacular names" id="SECID0EWTBI"><title>Vernacular names.</title><p><bold>Mangkhut</bold> (มังคุด) (General); Măng cụt (Vietnam); Manggis (Malaysia, Indonesia, and Philippines); Manggustan (Philippines); Mangoustan, Mangoustanier (France); Mingut (Myanmar); Mongkhut (Cambodia); Mangosteen, Purple mangosteen (English).</p></tp:treatment-sec><tp:treatment-sec sec-type="Uses" id="SECID0E5TBI"><title>Uses.</title><p>Mangosteen is widely cultivated as a fruit tree, especially in Southeast Asia. The juicy fleshy pulp surrounding the seeds is edible and has a sweet and sour taste. It is commonly known as the “queen of tropical fruits”. The juicy fleshy seed pulp can be used for making jams, beverages, ice creams, preserves (“Mang khut kuan” in Thai), and used fresh in syrup. In Nakhon Si Thammarat Province, the seeds with white fleshy pulp can be eaten raw (“Mang khut khat”) (Fig. <xref ref-type="fig" rid="F5">5H</xref>) or cooked, e.g., used for consumption in the southern Thai spicy sour yellow curries with fish or shrimp: “Kaeng Som” (sour curry) or “Kaeng Lueang” (yellow sour curry).</p><p>The fruit rind (pericarp) is used to tan leather and to produce black dye (<xref ref-type="bibr" rid="B27">Maheshwari 1964</xref>; <xref ref-type="bibr" rid="B58">Verheij and Coronel 1992</xref>). The wood is used for cabinetry, building purposes, rice pounders, and spear handles (<xref ref-type="bibr" rid="B27">Maheshwari 1964</xref>). It has been used in Thai traditional medicine for treatment of diarrhea and skin infections (<xref ref-type="bibr" rid="B15">Gritsanapan 1994</xref>). It contains tannins and xanthones, i.e., alpha-, beta- and gamma-mangostins (<xref ref-type="bibr" rid="B14">Govindachari et al. 1971</xref>; <xref ref-type="bibr" rid="B20">Jinsart et al. 1992</xref>; <xref ref-type="bibr" rid="B29">Nakatani et al. 2002</xref>). Alpha-mangostin is a major component which possesses anti-inflammatory (<xref ref-type="bibr" rid="B5">Chen et al. 2008</xref>) and antibacterial activities against methicillin-resistant <italic><tp:taxon-name><tp:taxon-name-part taxon-name-part-type="genus" reg="Staphylococcus">Staphylococcus</tp:taxon-name-part><tp:taxon-name-part taxon-name-part-type="species" reg="aureus">aureus</tp:taxon-name-part></tp:taxon-name></italic>, <italic><tp:taxon-name><tp:taxon-name-part taxon-name-part-type="genus" reg="Staphylococcus">S.</tp:taxon-name-part><tp:taxon-name-part taxon-name-part-type="species" reg="epidermidis">epidermidis</tp:taxon-name-part></tp:taxon-name></italic>, and <italic><tp:taxon-name><tp:taxon-name-part taxon-name-part-type="genus" reg="Propionibacterium">Propionibacterium</tp:taxon-name-part><tp:taxon-name-part taxon-name-part-type="species" reg="acnes">acnes</tp:taxon-name-part></tp:taxon-name></italic> (<xref ref-type="bibr" rid="B16">Iinuma et al. 1996</xref>; <xref ref-type="bibr" rid="B6">Chomnawang et al. 2005</xref>). The fruit rind extract and mangostin have been known to possess antibacterial activity against bacteria causing acne. In Thailand, mangosteen fruit extract is popularly used as a food supplement while the fruit rind extract has been used in herbal cosmetics and pharmaceutical products. (<xref ref-type="bibr" rid="B44">Pothitirat and Gritsanapan 2008</xref>). The bark, young leaves, and fruit rind are used as a gargle for a sore mouth (<xref ref-type="bibr" rid="B27">Maheshwari 1964</xref>). In Thailand, the extract is popularly used in herbal cosmetics for anti-acne effect (<xref ref-type="bibr" rid="B44">Pothitirat and Gritsanapan 2008</xref>).</p></tp:treatment-sec><tp:treatment-sec sec-type="notes" id="SECID0E6WBI"><title>Notes.</title><p><italic><tp:taxon-name><tp:taxon-name-part taxon-name-part-type="genus" reg="Garcinia">Garcinia</tp:taxon-name-part><tp:taxon-name-part taxon-name-part-type="species" reg="mangostana">mangostana</tp:taxon-name-part></tp:taxon-name></italic> was named by <xref ref-type="bibr" rid="B26">Linnaeus 1753</xref>: 443. It is the most important cultivated species in the genus of <italic><tp:taxon-name><tp:taxon-name-part taxon-name-part-type="genus" reg="Garcinia">Garcinia</tp:taxon-name-part></tp:taxon-name></italic>. However, the latest taxonomic revision by <xref ref-type="bibr" rid="B31">Nazre et al. (2018)</xref> revealed that the species can be classified into three varieties: the cultivated variety <tp:taxon-name><tp:taxon-name-part taxon-name-part-type="genus" reg="Garcinia">G.</tp:taxon-name-part><tp:taxon-name-part taxon-name-part-type="species" reg="mangostana">mangostana</tp:taxon-name-part><tp:taxon-name-part taxon-name-part-type="infraspecific-rank">var.</tp:taxon-name-part><tp:taxon-name-part taxon-name-part-type="variety" reg="mangostana">mangostana</tp:taxon-name-part></tp:taxon-name> and two wild varieties <tp:taxon-name><tp:taxon-name-part taxon-name-part-type="genus" reg="Garcinia">G.</tp:taxon-name-part><tp:taxon-name-part taxon-name-part-type="species" reg="mangostana">mangostana</tp:taxon-name-part><tp:taxon-name-part taxon-name-part-type="infraspecific-rank">var.</tp:taxon-name-part><tp:taxon-name-part taxon-name-part-type="variety" reg="malaccensis">malaccensis</tp:taxon-name-part></tp:taxon-name> (Hook. f.) Nazre and <tp:taxon-name><tp:taxon-name-part taxon-name-part-type="genus" reg="Garcinia">G.</tp:taxon-name-part><tp:taxon-name-part taxon-name-part-type="species" reg="mangostana">mangostana</tp:taxon-name-part><tp:taxon-name-part taxon-name-part-type="infraspecific-rank">var.</tp:taxon-name-part><tp:taxon-name-part taxon-name-part-type="variety" reg="borneensis">borneensis</tp:taxon-name-part></tp:taxon-name> Nazre. The varieties can only be distinguished with fertile and mature materials although male trees are rarely found.</p><p><tp:taxon-name><tp:taxon-name-part taxon-name-part-type="genus" reg="Garcinia">Garcinia</tp:taxon-name-part><tp:taxon-name-part taxon-name-part-type="species" reg="mangostana">mangostana</tp:taxon-name-part><tp:taxon-name-part taxon-name-part-type="infraspecific-rank">var.</tp:taxon-name-part><tp:taxon-name-part taxon-name-part-type="variety" reg="mangostana">mangostana</tp:taxon-name-part></tp:taxon-name> is very similar to <tp:taxon-name><tp:taxon-name-part taxon-name-part-type="genus" reg="Garcinia">G.</tp:taxon-name-part><tp:taxon-name-part taxon-name-part-type="species" reg="mangostana">mangostana</tp:taxon-name-part><tp:taxon-name-part taxon-name-part-type="infraspecific-rank">var.</tp:taxon-name-part><tp:taxon-name-part taxon-name-part-type="variety" reg="malaccensis">malaccensis</tp:taxon-name-part></tp:taxon-name> and <tp:taxon-name><tp:taxon-name-part taxon-name-part-type="genus" reg="Garcinia">G.</tp:taxon-name-part><tp:taxon-name-part taxon-name-part-type="species" reg="mangostana">mangostana</tp:taxon-name-part><tp:taxon-name-part taxon-name-part-type="infraspecific-rank">var.</tp:taxon-name-part><tp:taxon-name-part taxon-name-part-type="variety" reg="borneensis">borneensis</tp:taxon-name-part></tp:taxon-name> and is distinguished by its male flowers with dwarf-fungiform (broadly fungiform) pistillodes, c. 5 mm long; fruits ovoid or globose; smooth stigma surface; and it is found only in cultivation. In contrast, the other two varieties have male flowers with small pistillodes c. 2 mm long or without pistillodes; globose, ellipsoid or ovoid fruits; rugose stigma surfaces; and they are found in the wild or in cultivation. <tp:taxon-name><tp:taxon-name-part taxon-name-part-type="genus" reg="Garcinia">G.</tp:taxon-name-part><tp:taxon-name-part taxon-name-part-type="species" reg="mangostana">mangostana</tp:taxon-name-part><tp:taxon-name-part taxon-name-part-type="infraspecific-rank">var.</tp:taxon-name-part><tp:taxon-name-part taxon-name-part-type="variety" reg="malaccensis">malaccensis</tp:taxon-name-part></tp:taxon-name> differs from G. <tp:taxon-name><tp:taxon-name-part taxon-name-part-type="genus" reg="Garcinia"/><tp:taxon-name-part taxon-name-part-type="species" reg="mangostana">mangostana</tp:taxon-name-part><tp:taxon-name-part taxon-name-part-type="infraspecific-rank">var.</tp:taxon-name-part><tp:taxon-name-part taxon-name-part-type="variety" reg="borneensis">borneensis</tp:taxon-name-part></tp:taxon-name> in its stamens in a conical mass or slightly 4-angled, up to 1 cm long (vs in 4-angled, square-shaped, up to 6 mm long); fruits globose, ellipsoid or ovoid (vs globose); and stigma weakly to strongly raised (vs sessile). <tp:taxon-name><tp:taxon-name-part taxon-name-part-type="genus" reg="Garcinia">G.</tp:taxon-name-part><tp:taxon-name-part taxon-name-part-type="species" reg="mangostana">mangostana</tp:taxon-name-part><tp:taxon-name-part taxon-name-part-type="infraspecific-rank">var.</tp:taxon-name-part><tp:taxon-name-part taxon-name-part-type="variety" reg="malaccensis">malaccensis</tp:taxon-name-part></tp:taxon-name> is found in lowland forests in Peninsular Malaysia, Singapore, Sumatra, and Borneo (Brunei and Sarawak), while <tp:taxon-name><tp:taxon-name-part taxon-name-part-type="genus" reg="Garcinia">G.</tp:taxon-name-part><tp:taxon-name-part taxon-name-part-type="species" reg="mangostana">mangostana</tp:taxon-name-part><tp:taxon-name-part taxon-name-part-type="infraspecific-rank">var.</tp:taxon-name-part><tp:taxon-name-part taxon-name-part-type="variety" reg="borneensis">borneensis</tp:taxon-name-part></tp:taxon-name> is found only in lowland forest of Borneo (East Coast of Sabah and Kalimantan) (<xref ref-type="bibr" rid="B31">Nazre et al. 2018</xref>).</p><p>As mentioned by <xref ref-type="bibr" rid="B31">Nazre et al. (2018)</xref>, the shape and size of leaves of <tp:taxon-name><tp:taxon-name-part taxon-name-part-type="genus" reg="Garcinia">Garcinia</tp:taxon-name-part><tp:taxon-name-part taxon-name-part-type="species" reg="mangostana">mangostana</tp:taxon-name-part><tp:taxon-name-part taxon-name-part-type="infraspecific-rank">var.</tp:taxon-name-part><tp:taxon-name-part taxon-name-part-type="variety" reg="mangostana">mangostana</tp:taxon-name-part></tp:taxon-name> are elliptic to broadly elliptic, ovate or oblanceolate and 9.2–25.5 × 7–9 cm; base of petiole without ligule-like appendage; however, from our observations, we found the leaves can be elliptic, oblong-elliptic, oblong or ovate, and sometimes larger, 15.5–36 × 6.5–13 cm; petiole with a basal appendage clasping the branchlets.</p><p>According to <xref ref-type="bibr" rid="B31">Nazre et al. (2018)</xref>, the male flowers of <tp:taxon-name><tp:taxon-name-part taxon-name-part-type="genus" reg="Garcinia">Garcinia</tp:taxon-name-part><tp:taxon-name-part taxon-name-part-type="species" reg="mangostana">mangostana</tp:taxon-name-part><tp:taxon-name-part taxon-name-part-type="infraspecific-rank">var.</tp:taxon-name-part><tp:taxon-name-part taxon-name-part-type="variety" reg="mangostana">mangostana</tp:taxon-name-part></tp:taxon-name> have a single square (4-angled) mass of stamens surrounding the base of the pistillode and up to 8 mm long. Based on our observations, the male plants have never been found in Thailand. Therefore, in Thailand mangosteen appear to be an obligately agamospermous species (apomictic species) with the production of seeds without fertilization.</p><p>As stated in <xref ref-type="bibr" rid="B31">Nazre et al. (2018)</xref>, the shape and size of fruits of <tp:taxon-name><tp:taxon-name-part taxon-name-part-type="genus" reg="Garcinia">Garcinia</tp:taxon-name-part><tp:taxon-name-part taxon-name-part-type="species" reg="mangostana">mangostana</tp:taxon-name-part><tp:taxon-name-part taxon-name-part-type="infraspecific-rank">var.</tp:taxon-name-part><tp:taxon-name-part taxon-name-part-type="variety" reg="mangostana">mangostana</tp:taxon-name-part></tp:taxon-name> are ovoid or globose and up to 6 cm across; however, from our examination of specimens, we found the fruits can be subglobose or globose, and sometimes larger, 3.4–6.2 × 3.8–7 cm.</p></tp:treatment-sec><tp:treatment-sec sec-type="material" id="SECID0ET6BI"><title>Additional specimens examined.</title><p><bold>Thailand. Northern</bold>: Chiang Mai [Doi Chiang Dao, fl., 28 Oct 1979 [as <italic><tp:taxon-name><tp:taxon-name-part taxon-name-part-type="genus" reg="Garcinia">Garcinia</tp:taxon-name-part></tp:taxon-name></italic> sp.], cultivated, <italic>T. Shimizu</italic> et al. <italic>T-20980</italic> (AAU, BKF)]; <bold>Central</bold>: Suphan Buri [Si Samran Subdistrict, Song Phi Nong District, sterile, 9 Mar 2016, cultivated, <italic>W. Sueksakit M10-1</italic> (BK)]; Nakhon Pathom [Silpakorn University, sterile, 20 Apr 2017, cultivated, <italic>W. Sueksakit M10-3</italic> (BK)]; Bangkok [locality no specified, fl., Feb 1869, [as <italic><tp:taxon-name><tp:taxon-name-part taxon-name-part-type="genus" reg="Garcinia">Garcinia</tp:taxon-name-part></tp:taxon-name></italic> sp.], cultivated, <italic>C. A. Feilberg s.n.</italic> (C); locality no specified, fl., 14 Mar 1920, cultivated, <italic>A. F. G. Kerr s.n.</italic> (BM); locality no specified, fl., 14 Mar 1920, cultivated, <italic>A. Marcan 102A</italic> (BM); Khong San District, young fr., 20 Feb 1970, cultivated, <italic>J. F. Maxwell 70-23</italic> (BK, L [L2416561])]; <bold>South-Eastern</bold>: Rayong [locality not specified, fr., 16 Jul 2013, cultivated, <italic>Naiyana 01</italic> (BKF)]; Chanthaburi [Khitchakut District, fr., 12 Jul 2003, cultivated, <italic>P. Palee s.n.</italic> (CMUB)]; Trat [Salak Phet Waterfall, Mu Ko Chang National Park, young fr., 29 Mar 2000, cultivated, <italic>T. Wongprasert s.n.</italic> (BKF128511); Wang Saem Subdistrict, Makham District, female fl., 20 Jan 2024, cultivated, <italic>C. Ngernsaengsaruay</italic> et al. <italic>G55-20012024</italic> (BKF)]; <bold>Peninsular</bold>: Surat Thani [Ko Samui, fr., 31 May 1960, cultivated, <italic>Chirayupin 111</italic> (BK); Ban Song Subdistrict, fr., 12 Aug 1979, cultivated, <italic>Supatra 27</italic> (PSU)]; Phangnga [Si Phang Nga National Park, sterile, 17 Dec 2003, cultivated, <italic>A. Sloth 561</italic> (AAU); Ko Phra Thong, fl., 8 Feb 2005, cultivated, <italic>C. Phengklai</italic> et al. <italic>13945</italic> (BKF); Bang Nai Si Subdistrict, Takua Pa District, sterile, 1 Sep 2016, cultivated, <italic>W. Sueksakit M10-1</italic> (BK)]; Nakhon Si Thammarat [locality no specified, sterile, 24 Aug 1980, cultivated, <italic>Students s.n.</italic> (PSU); locality no specified, fr., 20 Aug 1981, cultivated, <italic>Mai 4</italic> (PSU); Khao Luang, fl., 25 Apr 1990, cultivated, <italic>R. Pooma P37</italic> (BKF)]; Phatthalung [Khao Pu-Khao Ya National Park, Si Banphot District, fr., 26 Jul 1986, cultivated, <italic>J. F. Maxwell 86-499</italic> (AAU, BKF, L [L2416615], P [P05061446], PSU)]; Narathiwat [Chat Warin Waterfall, fr., 15 Aug 1995, cultivated, <italic>K. Larsen</italic> et al. <italic>45615</italic> (AAU, BKF)].</p></tp:treatment-sec><ref-list><ref id="B11"><mixed-citation xmlns:xlink="http://www.w3.org/1999/xlink" xlink:type="simple"><person-group><name name-style="western"><surname>Garcin</surname><given-names>L</given-names></name></person-group> (<year>1733</year>) <article-title>The settling of a new genus of plants, called after the Malayans, Mangostans; by Laurentius Garcin MD &amp; FRS. Translated from the French by Mr Zollman FRS.</article-title><source>Philosophical Transactions of the Royal Society of London</source><volume>38</volume>(<issue>431</issue>): <fpage>232</fpage>–<lpage>242</lpage>. <ext-link xlink:href="10.1098/rstl.1733.0038" ext-link-type="doi" xlink:type="simple">https://doi.org/10.1098/rstl.1733.0038</ext-link></mixed-citation></ref><ref id="B19"><mixed-citation xmlns:xlink="http://www.w3.org/1999/xlink" xlink:type="simple"><person-group><name name-style="western"><surname>Jarvis</surname><given-names>CE</given-names></name><name name-style="western"><surname>Barrie</surname><given-names>FR</given-names></name><name name-style="western"><surname>Allan</surname><given-names>DM</given-names></name><name name-style="western"><surname>Reveal</surname><given-names>JL</given-names></name></person-group> (<year>1993</year>) <source>A List of Linnaean Generic Names and Their Types. Regnum Vegetabile Vol 127.</source><publisher-name>Koeltz Scientific Books for International Association for Plant Taxonomy</publisher-name>, <publisher-loc>Koenigstein</publisher-loc>, <size units="page">100 pp</size>.</mixed-citation></ref><ref id="B27"><mixed-citation xmlns:xlink="http://www.w3.org/1999/xlink" xlink:type="simple"><person-group><name name-style="western"><surname>Maheshwari</surname><given-names>JK</given-names></name></person-group> (<year>1964</year>) <article-title>Taxonomic studies on Indian <tp:taxon-name><tp:taxon-name-part taxon-name-part-type="family">Guttiferae</tp:taxon-name-part></tp:taxon-name> III. the genus <italic><tp:taxon-name><tp:taxon-name-part taxon-name-part-type="genus">Garcinia</tp:taxon-name-part></tp:taxon-name></italic> L. s.l.</article-title><source>Bulletin of the Botanical Survey of India</source><volume>6</volume>: <fpage>107</fpage>–<lpage>135</lpage>. <ext-link xlink:href="10.20324/nelumbo/v6/1964/76375" ext-link-type="doi" xlink:type="simple">https://doi.org/10.20324/nelumbo/v6/1964/76375</ext-link></mixed-citation></ref><ref id="B58"><mixed-citation xmlns:xlink="http://www.w3.org/1999/xlink" xlink:type="simple"><person-group><name name-style="western"><surname>Verheij</surname><given-names>EWM</given-names></name><name name-style="western"><surname>Coronel</surname><given-names>RE [Eds]</given-names></name></person-group> (<year>1992</year>) Plant Resources of South-East Asia [PROSEA] Vol 2 Edible Fruits and Nuts. 2<sup>nd</sup> edn. Prosea Foundation, Bogor, 175–181.</mixed-citation></ref><ref id="B15"><mixed-citation xmlns:xlink="http://www.w3.org/1999/xlink" xlink:type="simple"><person-group><name name-style="western"><surname>Gritsanapan</surname><given-names>W</given-names></name></person-group> (<year>1994</year>) Samoonprai Naroo. Chulalongkorn University Press, Bangkok, 173–175.</mixed-citation></ref><ref id="B14"><mixed-citation xmlns:xlink="http://www.w3.org/1999/xlink" xlink:type="simple"><person-group><name name-style="western"><surname>Govindachari</surname><given-names>TR</given-names></name><name name-style="western"><surname>Kalyanaraman</surname><given-names>PS</given-names></name><name name-style="western"><surname>Muthukumaraswamy</surname><given-names>N</given-names></name><name name-style="western"><surname>Pai</surname><given-names>BR</given-names></name></person-group> (<year>1971</year>) <article-title>Xanthones of <italic><tp:taxon-name><tp:taxon-name-part taxon-name-part-type="genus">Garcinia</tp:taxon-name-part><tp:taxon-name-part taxon-name-part-type="species">mangostana</tp:taxon-name-part></tp:taxon-name></italic> L.</article-title><source>Tetrahedron</source><volume>27</volume>(<issue>16</issue>): <fpage>3919</fpage>–<lpage>3926</lpage>. <ext-link xlink:href="10.1016/S0040-4020(01)98253-5" ext-link-type="doi" xlink:type="simple">https://doi.org/10.1016/S0040-4020(01)98253-5</ext-link></mixed-citation></ref><ref id="B20"><mixed-citation xmlns:xlink="http://www.w3.org/1999/xlink" xlink:type="simple"><person-group><name name-style="western"><surname>Jinsart</surname><given-names>W</given-names></name><name name-style="western"><surname>Ternai</surname><given-names>B</given-names></name><name name-style="western"><surname>Buddhasukh</surname><given-names>D</given-names></name><name name-style="western"><surname>Polya</surname><given-names>GM</given-names></name></person-group> (<year>1992</year>) <article-title>Inhibition of wheat embryo calcium- dependent protein kinase and other kinases by mangostin and α-mangostin.</article-title><source>Phytochemistry</source><volume>31</volume>(<issue>11</issue>): <fpage>3711</fpage>–<lpage>3713</lpage>. <ext-link xlink:href="10.1016/S0031-9422(00)97514-9" ext-link-type="doi" xlink:type="simple">https://doi.org/10.1016/S0031-9422(00)97514-9</ext-link></mixed-citation></ref><ref id="B29"><mixed-citation xmlns:xlink="http://www.w3.org/1999/xlink" xlink:type="simple"><person-group><name name-style="western"><surname>Nakatani</surname><given-names>K</given-names></name><name name-style="western"><surname>Nakahata</surname><given-names>N</given-names></name><name name-style="western"><surname>Arakawa</surname><given-names>T</given-names></name><name name-style="western"><surname>Yasuda</surname><given-names>H</given-names></name><name name-style="western"><surname>Ohizumi</surname><given-names>Y</given-names></name></person-group> (<year>2002</year>) <article-title>Inhibition of cyclooxygenase and prostaglandin E2 synthesis by γ-mangostin, a xanthone derivative in mangosteen, in C6 rat glioma cells.</article-title><source>Biochemical Pharmacology</source><volume>63</volume>(<issue>1</issue>): <fpage>73</fpage>–<lpage>79</lpage>. <ext-link xlink:href="10.1016/S0006-2952(01)00810-3" ext-link-type="doi" xlink:type="simple">https://doi.org/10.1016/S0006-2952(01)00810-3</ext-link></mixed-citation></ref><ref id="B5"><mixed-citation xmlns:xlink="http://www.w3.org/1999/xlink" xlink:type="simple"><person-group><name name-style="western"><surname>Chen</surname><given-names>LG</given-names></name><name name-style="western"><surname>Yang</surname><given-names>LL</given-names></name><name name-style="western"><surname>Wang</surname><given-names>CC</given-names></name></person-group> (<year>2008</year>) Antiinflammatory activity of mangostins from <italic><tp:taxon-name><tp:taxon-name-part taxon-name-part-type="genus">Garcinia</tp:taxon-name-part><tp:taxon-name-part taxon-name-part-type="species">mangostana.</tp:taxon-name-part></tp:taxon-name></italic> Food and Chemical Toxicology 46(2): 688–693. <ext-link xlink:href="10.1016/j.fct.2007.09.096" ext-link-type="doi" xlink:type="simple">https://doi.org/10.1016/j.fct.2007.09.096</ext-link></mixed-citation></ref><ref id="B16"><mixed-citation xmlns:xlink="http://www.w3.org/1999/xlink" xlink:type="simple"><person-group><name name-style="western"><surname>Iinuma</surname><given-names>M</given-names></name><name name-style="western"><surname>Tosa</surname><given-names>H</given-names></name><name name-style="western"><surname>Tanaka</surname><given-names>T</given-names></name><name name-style="western"><surname>Asai</surname><given-names>F</given-names></name><name name-style="western"><surname>Kobayashi</surname><given-names>Y</given-names></name><name name-style="western"><surname>Shimano</surname><given-names>R</given-names></name><name name-style="western"><surname>Miyauchi</surname><given-names>KI</given-names></name></person-group> (<year>1996</year>) <article-title>Antibacterial activity of xanthones from guttiferaeous plants against methicillinresistant <tp:taxon-name><tp:taxon-name-part taxon-name-part-type="genus">Staphylococcus</tp:taxon-name-part><tp:taxon-name-part taxon-name-part-type="species">aureus</tp:taxon-name-part></tp:taxon-name>.</article-title><source>The Journal of Pharmacy and Pharmacology</source><volume>48</volume>(<issue>8</issue>): <fpage>861</fpage>–<lpage>865</lpage>. <ext-link xlink:href="10.1111/j.2042-7158.1996.tb03988.x" ext-link-type="doi" xlink:type="simple">https://doi.org/10.1111/j.2042-7158.1996.tb03988.x</ext-link></mixed-citation></ref><ref id="B6"><mixed-citation xmlns:xlink="http://www.w3.org/1999/xlink" xlink:type="simple"><person-group><name name-style="western"><surname>Chomnawang</surname><given-names>MT</given-names></name><name name-style="western"><surname>Surassmo</surname><given-names>S</given-names></name><name name-style="western"><surname>Nukoolkarn</surname><given-names>VS</given-names></name><name name-style="western"><surname>Gritsanapan</surname><given-names>W</given-names></name></person-group> (<year>2005</year>) <article-title>Antimicrobial effects of Thai medicinal plants against acne-inducing bacteria.</article-title><source>Journal of Ethnopharmacology</source><volume>101</volume>(<issue>1–3</issue>): <fpage>330</fpage>–<lpage>333</lpage>. <ext-link xlink:href="10.1016/j.jep.2005.04.038" ext-link-type="doi" xlink:type="simple">https://doi.org/10.1016/j.jep.2005.04.038</ext-link></mixed-citation></ref><ref id="B44"><mixed-citation xmlns:xlink="http://www.w3.org/1999/xlink" xlink:type="simple"><person-group><name name-style="western"><surname>Pothitirat</surname><given-names>W</given-names></name><name name-style="western"><surname>Gritsanapan</surname><given-names>W</given-names></name></person-group> (<year>2008</year>) <article-title>Quantitative analysis of total mangostins in <italic><tp:taxon-name><tp:taxon-name-part taxon-name-part-type="genus">Garcinia</tp:taxon-name-part><tp:taxon-name-part taxon-name-part-type="species">mangostana</tp:taxon-name-part></tp:taxon-name></italic> fruit rind.</article-title><source>Journal of Health Research</source><volume>22</volume>(<issue>4</issue>): <fpage>161</fpage>–<lpage>166</lpage>.</mixed-citation></ref><ref id="B26"><mixed-citation xmlns:xlink="http://www.w3.org/1999/xlink" xlink:type="simple"><person-group><name name-style="western"><surname>Linnaeus</surname><given-names>C</given-names></name></person-group> (<year>1753</year>) <source>Species Plantarum Vol 1.</source><publisher-name>Impensis Laurentii Salvii</publisher-name>, <publisher-loc>Holmiae</publisher-loc>, <size units="page">560 pp</size>.</mixed-citation></ref><ref id="B31"><mixed-citation xmlns:xlink="http://www.w3.org/1999/xlink" xlink:type="simple"><person-group><name name-style="western"><surname>Nazre</surname><given-names>M</given-names></name><name name-style="western"><surname>Newman</surname><given-names>MF</given-names></name><name name-style="western"><surname>Pennington</surname><given-names>RT</given-names></name><name name-style="western"><surname>Middleton</surname><given-names>DJ</given-names></name></person-group> (<year>2018</year>) <article-title>Taxonomic revision of <tp:taxon-name><tp:taxon-name-part taxon-name-part-type="genus">Garcinia</tp:taxon-name-part><tp:taxon-name-part taxon-name-part-type="infraspecific-rank">section</tp:taxon-name-part><tp:taxon-name-part taxon-name-part-type="section">Garcinia</tp:taxon-name-part></tp:taxon-name> (<tp:taxon-name><tp:taxon-name-part taxon-name-part-type="family">Clusiaceae</tp:taxon-name-part></tp:taxon-name>).</article-title><source>Phytotaxa</source><volume>373</volume>(<issue>1</issue>): <fpage>1</fpage>–<lpage>52</lpage>. <ext-link xlink:href="10.11646/phytotaxa.373.1.1" ext-link-type="doi" xlink:type="simple">https://doi.org/10.11646/phytotaxa.373.1.1</ext-link></mixed-citation></ref></ref-list></tp:taxon-treatment>
