# Supplementary material for: ﻿A taxonomic revision of GarciniasectionGarcinia (Clusiaceae) in Thailand
Source: PhytoKeys. 2024 Jul 15;244:175–211. doi: 10.3897/phytokeys.244.126207 (PMC11263817; doi:10.3897/phytokeys.244.126207)
Supplement: XML Treatment for Garcinia anomala [file phytokeys.244.126207-treatment5.xml]

<!DOCTYPE tp:taxon-treatment
  PUBLIC "-//TaxonX//DTD Taxonomic Treatment Publishing DTD v0 20100105//EN" "tax-treatment-NSO.dtd">
<tp:taxon-treatment xmlns:tp="http://www.plazi.org/taxpub"><tp:treatment-meta><kwd-group><label>Taxon classification</label><kwd>
                <named-content content-type="kingdom">Plantae</named-content>
              </kwd><kwd>
                <named-content content-type="order">Malpighiales</named-content>
              </kwd><kwd>
                <named-content content-type="family">Clusiaceae</named-content>
              </kwd></kwd-group><mixed-citation publication-type="journal"><person-group><name><surname>Ngernsaengsaruay</surname><given-names>Chatchai</given-names></name><name><surname>Chanton</surname><given-names>Pichet</given-names></name><name><surname>Leksungnoen</surname><given-names>Nisa</given-names></name><name><surname>Chaiprasongsuk</surname><given-names>Minta</given-names></name><name><surname>Thunthawanich</surname><given-names>Raweewan</given-names></name></person-group><article-title>﻿A taxonomic revision of <tp:taxon-name><tp:taxon-name-part taxon-name-part-type="genus" reg="Garcinia">Garcinia</tp:taxon-name-part><tp:taxon-name-part taxon-name-part-type="infraspecific-rank">section</tp:taxon-name-part><tp:taxon-name-part taxon-name-part-type="section" reg="Garcinia">Garcinia</tp:taxon-name-part></tp:taxon-name> (<tp:taxon-name><tp:taxon-name-part taxon-name-part-type="family">Clusiaceae</tp:taxon-name-part></tp:taxon-name>) in Thailand</article-title><source>PhytoKeys</source><day>15</day><month>07</month><year>2024</year><volume>244</volume><fpage>175</fpage><lpage>211</lpage><pub-id pub-id-type="doi">10.3897/phytokeys.244.126207</pub-id></mixed-citation></tp:treatment-meta><tp:nomenclature><label>﻿</label><tp:taxon-name>
              <object-id xmlns:xlink="http://www.w3.org/1999/xlink" content-type="arpha" xlink:type="simple">BFFFF081-3668-563C-AA87-39D9F95B1EBA</object-id>
              <tp:taxon-name-part taxon-name-part-type="genus" reg="Garcinia">Garcinia</tp:taxon-name-part>
              <tp:taxon-name-part taxon-name-part-type="species" reg="anomala">anomala</tp:taxon-name-part>
            </tp:taxon-name><tp:taxon-authority>Planch. &amp; Triana, Ann. Sci. Nat., Bot., sér. 4, 14: 329. 1860; Laness., Mém. Gen. Garc.: 30. 1872; T. Anderson in Hook. f., Fl. Brit. India 1(2): 266. 1874; Kurz, J. Asiat. Soc. Bengal, Pt. 2, Nat. Hist. 43(2): 87. 1874 et Forest Fl. Burma 1: 89. 1877; Vesque, Epharmosis 2: 17. t. 105. 1889 et in A. DC. &amp; C. DC., Monogr. Phan. 8: 369. 1893; Engl. in Engl. &amp; Prantl, Die Naturlichen Pflanzenfamilien 3(6): 236. 1893; Brandis, Indian Trees: 51. 1906; Kanjilal, P. C. Kanjilal &amp; A. Das, Fl. Assam 1(1): 109. 1934; Maheshw., Bull. Bot. Surv. India 6: 117. t. 1. fig. 7. 1964; S. W. Jones, Morphology and Major Taxonomy of Garcinia (Guttiferae), Ph.D. Thesis (unpublished): 291. 1980; D. G. Long in Grierson &amp; D. G. Long, Fl. Bhutan 1(2): 368. 1984; N. P. Singh in B. D. Sharma &amp; Sanjappa, Fl. Ind. 3: 104. 1993; Wang et al., Phytotaxa 327(2): 167–174. figs 1, 3. 2017.</tp:taxon-authority><xref ref-type="fig" rid="F6">Fig. 6</xref><tp:nomenclature-citation-list><tp:nomenclature-citation><tp:taxon-name>
                  <tp:taxon-name-part taxon-name-part-type="genus" reg="Garcinia"/>
                  <tp:taxon-name-part taxon-name-part-type="species" reg="propinqua"/>
                </tp:taxon-name><comment>= <tp:taxon-name><tp:taxon-name-part taxon-name-part-type="genus" reg="Garcinia">Garcinia</tp:taxon-name-part><tp:taxon-name-part taxon-name-part-type="species" reg="propinqua">propinqua</tp:taxon-name-part></tp:taxon-name> Craib, Bull. Misc. Inform. Kew 1924(3): 85. 1924; Craib, Fl. Siam. 1(1): 117. 1925; Gagnep. in Gagnep., Fl. Indo-Chine Suppl.: 267. 1943. Type. Thailand, Chiang Mai, Doi Chiang Dao, c. 1500 m alt., fl., 5 Jun 1921, <italic>A. F. G. Kerr 5611</italic> (lectotype, designated by <xref ref-type="bibr" rid="B31">Nazre et al. (2018</xref>: 48), K [K000380474!]; isolectotype BM [BM000611616, photo seen]. </comment></tp:nomenclature-citation><tp:nomenclature-citation><tp:taxon-name>
                  <tp:taxon-name-part taxon-name-part-type="genus" reg="Garcinia"/>
                  <tp:taxon-name-part taxon-name-part-type="species" reg="bracteata"/>
                </tp:taxon-name><comment>= <tp:taxon-name><tp:taxon-name-part taxon-name-part-type="genus" reg="Garcinia">Garcinia</tp:taxon-name-part><tp:taxon-name-part taxon-name-part-type="species" reg="bracteata">bracteata</tp:taxon-name-part></tp:taxon-name> C. Y. Wu ex Y. H. Li, Acta Phytotax. Sin. 19(4): 490. fig. 1. 1981; H. W. Li et al., Fl. China 13: 44. fig. 31(1–5). 2007. Type. China, Yunnan, Mengla, Mengyuan, 600–700 m alt., male fl., 19 May 1962, <italic>Y. H. Li 4103</italic> (holotype, KUN [KUN0406601, photo seen]). </comment></tp:nomenclature-citation></tp:nomenclature-citation-list></tp:nomenclature><tp:treatment-sec sec-type="material" id="SECID0E4ECI"><title>Type.</title><p>India, Khasia, 3000–5000 ft alt., female fl., fr., s.d., <italic>J. D. Hooker &amp; T. Thomson 14</italic> (lectotype, designated by <xref ref-type="bibr" rid="B62">Wang et al. (2017</xref>: 168), K [K000380443!]; isolectotypes A [reported by <xref ref-type="bibr" rid="B31">Nazre et al. (2018)</xref>, not seen], BR [BR0000005107803, photo seen], E [E00438018, photo seen], G [G00418238, G00458403, photos seen], L [L0489482, L2409535, U1208227, photos seen], MPU [MPU014371, MPU014372, photos seen], P [P04022020, P04022021, P05062484, P05062485, P05062488, photos seen], W [W0073366, W1889-0318023, W1889-0318024, W1889-0318030, photos seen].</p></tp:treatment-sec><tp:treatment-sec sec-type="description" id="SECID0ENFCI"><title>Description.</title><p><bold><italic>Habit</italic></bold> trees, 5–13 m tall, 15–70 cm GBH; latex pale yellow; branches decussate, horizontal or nearly horizontal; branchlets green or yellowish pale green, terete, glabrous. <bold><italic>Bark</italic></bold> mottled with dark brown and brown, thin, rather smooth or flaking; inner bark reddish brown. <bold><italic>Leaves</italic></bold> decussate; lamina elliptic, oblong-elliptic, ovate or lanceolate-ovate, 6–21.5 × 2.5–9 cm, apex acute, bluntly acute or shortly acuminate, base cuneate or obtuse, sometimes rounded or oblique, margin entire or repand, slightly revolute, coriaceous, shiny dark green above, pale green below, glabrous on both surfaces, midrib flattened above, raised below, secondary veins 11–21 each side, curving towards the margin and connected in distinct loops and united into an intramarginal vein, flattened above, slightly raised below, visible on both surfaces, with intersecondary veins, veinlets reticulate, visible on both surfaces, interrupted long wavy lines of differing lengths, running across the secondary veins to the apex, obscure or visible below; petiole green, 0.4–2 cm long, 1.5–3 mm in diam., grooved above, transversely rugose, glabrous, with a basal appendage clasping the branchlets; young leaves brownish red or reddish brown, turning pale green, glossy. <bold><italic>Inflorescences</italic></bold> axillary, cymose, often in a cluster of 3 flowers or 2–7 flowers; leafy bracts 2, opposite, ovate, broadly ovate or lanceolate-ovate, 0.7–4.3 × 0.4–2 cm, apex acute, base obtuse, margin entire, coriaceous; petiole 1–4.5 mm long, 0.5–1.5 mm in diam.; peduncle green, short to slender, 0.2–4 cm long, 1–2.5 mm in diam., glabrous. <bold><italic>Flowers</italic></bold> unisexual, plants dioecious, 4-merous, 1–1.5 cm in diam.; bracteoles 2, opposite, caducous, triangular, 1.5–2.5 × 1.3–2 mm; pedicel 3–6 mm long, 0.8–1.5 mm in diam., glabrous; sepals and petals decussate, concave, gradually reflexed after anthesis, glabrous; sepals 4, pale green, orbicular, suborbicular, broadly ovate or lanceolate-ovate, 2–6 × 1.5–4 mm, the outer pair slightly smaller than the inner pair; petals 4, pale yellow or yellowish white, elliptic, oblong-elliptic or broadly elliptic, 4.5–6 × 2.5–4 mm, subequal. <bold><italic>Flower buds</italic></bold> subglobose to globose, 4–5 mm in diam. <bold><italic>Male flowers</italic></bold>: stamens white or creamish white, numerous, united in a central depressed globose bundle surrounding the pistillode; filaments very short; anthers 2-thecous, small, longitudinally dehiscent; pistillode small. <bold><italic>Female flowers</italic></bold>: staminodes many; filaments short, basally connate into a cup surrounding the base of the ovary but distally free; anthers yellow, small; pistil fungiform, 4–5.5 mm long; ovary pale green, broadly ovoid, 2.5–3.5 × 3–4 mm, unlobed, glabrous, 1–2-locular; stigma yellow, sessile, slightly convex, weakly lobed, 4–5 mm in diam., smooth. <bold><italic>Fruits</italic></bold> berries, dark green, turning purple when ripe, smooth with fine longitudinal striate, glabrous, ellipsoid or broadly ellipsoid, 1.8–2.5 × 1.2–2.2 cm, without or with a short, thick beak; persistent stigma dark brown or blackish brown, flattened, weakly lobed, 4.5–6 mm in diam. smooth; persistent sepals green, slightly larger than in flowering materials; fruiting stalk green, 0.6–1 cm long, 1.2–2.5 mm in diam., glabrous. <bold><italic>Seeds</italic></bold> 1–2, c. 8 × c. 6 mm. The size of seeds was taken from <xref ref-type="bibr" rid="B59">Vesque (1893)</xref>.</p><fig id="F6" position="float" orientation="portrait"><object-id xmlns:xlink="http://www.w3.org/1999/xlink" content-type="doi" xlink:type="simple">10.3897/phytokeys.244.126207.figure6</object-id><object-id xmlns:xlink="http://www.w3.org/1999/xlink" content-type="arpha" xlink:type="simple">85E956F4-8AD0-5C5D-9D57-99D763BE1B02</object-id><label>Figure 6.</label><caption><p><italic><tp:taxon-name><tp:taxon-name-part taxon-name-part-type="genus" reg="Garcinia">Garcinia</tp:taxon-name-part><tp:taxon-name-part taxon-name-part-type="species" reg="anomala">anomala</tp:taxon-name-part></tp:taxon-name></italic><bold>A</bold> lectotype of <italic><tp:taxon-name><tp:taxon-name-part taxon-name-part-type="genus" reg="Garcinia">Garcinia</tp:taxon-name-part><tp:taxon-name-part taxon-name-part-type="species" reg="anomala">anomala</tp:taxon-name-part></tp:taxon-name></italic>, <italic>J. D. Hooker &amp; T. Thomson 14</italic> (K [K000380443]) from Khasia, India, designated by <xref ref-type="bibr" rid="B62">Wang et al. (2017)</xref><bold>B</bold> lectotype of <italic><tp:taxon-name><tp:taxon-name-part taxon-name-part-type="genus" reg="Garcinia">Garcinia</tp:taxon-name-part><tp:taxon-name-part taxon-name-part-type="species" reg="propinqua">propinqua</tp:taxon-name-part></tp:taxon-name></italic>, a synonym of <italic><tp:taxon-name><tp:taxon-name-part taxon-name-part-type="genus" reg="Garcinia">Garcinia</tp:taxon-name-part><tp:taxon-name-part taxon-name-part-type="species" reg="anomala">anomala</tp:taxon-name-part></tp:taxon-name></italic>, <italic>A. F. G. Kerr 5611</italic> (K [K000380474]) from Doi Chiang Dao, Chiang Mai Province, Thailand, designated by <xref ref-type="bibr" rid="B31">Nazre et al. (2018)</xref>. Photos: Royal Botanic Gardens, Kew, England. <ext-link xmlns:xlink="http://www.w3.org/1999/xlink" xlink:href="https://powo.science.kew.org/taxon/urn:lsid:ipni.org:names:427802-1" ext-link-type="uri" xlink:type="simple">https://powo.science.kew.org/taxon/urn:lsid:ipni.org:names:427802-1</ext-link>.</p></caption><graphic xmlns:xlink="http://www.w3.org/1999/xlink" xlink:href="phytokeys-244-175_article-126207__-g006.jpg" position="float" orientation="portrait" xlink:type="simple" id="oo_1092625.jpg"><uri content-type="original_file" xlink:type="simple">https://binary.pensoft.net/fig/1092625</uri></graphic></fig></tp:treatment-sec><tp:treatment-sec sec-type="distribution" id="SECID0EFJCI"><title>Distribution.</title><p>India [Eastern India (Sikkim, Assam, Meghalaya), Bangladesh, Myanmar (Martaban), China (South Guangxi, South and South-East Yunnan), Vietnam, Thailand.</p></tp:treatment-sec><tp:treatment-sec sec-type="distribution" id="SECID0EKJCI"><title>Distribution in Thailand.</title><p><bold>Northern</bold>: Chiang Mai, Chiang Rai, Tak.</p></tp:treatment-sec><tp:treatment-sec sec-type="habitat" id="SECID0ESJCI"><title>Habitat and ecology.</title><p>It is found in lower montane rain forests or on limestones in lower montane rain forests, at elevations of 1,300–1,750 m amsl.</p></tp:treatment-sec><tp:treatment-sec sec-type="phenology" id="SECID0EXJCI"><title>Phenology.</title><p>Flowering February to October; fruiting September to November.</p></tp:treatment-sec><tp:treatment-sec sec-type="conservation status" id="SECID0E3JCI"><title>Conservation status.</title><p><italic><tp:taxon-name><tp:taxon-name-part taxon-name-part-type="genus" reg="Garcinia">Garcinia</tp:taxon-name-part><tp:taxon-name-part taxon-name-part-type="species" reg="anomala">anomala</tp:taxon-name-part></tp:taxon-name></italic> is widely distributed from Eastern India to North Indo-China and Thailand. It is known from many localities and has a large Extent of Occurrence (<abbrev xmlns:xlink="http://www.w3.org/1999/xlink" xlink:title="Extent of Occurrence" id="ABBRID0ENKCI" xlink:type="simple">EOO</abbrev>) of 1,980,330.45 km<sup>2</sup> and a relatively large Area of Occupancy (<abbrev xmlns:xlink="http://www.w3.org/1999/xlink" xlink:title="Area of Occupancy" id="ABBRID0ETKCI" xlink:type="simple">AOO</abbrev>) of 156 km<sup>2</sup>. In Thailand, this species is known to be naturally distributed in three provinces of the northern region, and has an <abbrev xmlns:xlink="http://www.w3.org/1999/xlink" xlink:title="Extent of Occurrence" id="ABBRID0EZKCI" xlink:type="simple">EOO</abbrev> of 26,685.60 km<sup>2</sup> and an <abbrev xmlns:xlink="http://www.w3.org/1999/xlink" xlink:title="Area of Occupancy" id="ABBRID0E6KCI" xlink:type="simple">AOO</abbrev> of 48 km<sup>2</sup>. Because of this wide distribution and the number of localities, it is considered <abbrev xmlns:xlink="http://www.w3.org/1999/xlink" xlink:title="Least Concern" id="ABBRID0EFLCI" xlink:type="simple">LC</abbrev>.</p></tp:treatment-sec><tp:treatment-sec sec-type="etymology" id="SECID0EJLCI"><title>Etymology.</title><p>The specific epithet of <italic><tp:taxon-name><tp:taxon-name-part taxon-name-part-type="genus" reg="Garcinia">Garcinia</tp:taxon-name-part><tp:taxon-name-part taxon-name-part-type="species" reg="anomala">anomala</tp:taxon-name-part></tp:taxon-name></italic> is a Latin word meaning abnormal (<xref ref-type="bibr" rid="B52">Stearn 1992</xref>), unlike its allies, out of the ordinary (<xref ref-type="bibr" rid="B13">Gledhill 2002</xref>) and refers to inflorescences subtended by 2 small leaf-like bracts which can be used as a spot character for distinguishing the species. The specific epithet of <italic><tp:taxon-name><tp:taxon-name-part taxon-name-part-type="genus" reg="Garcinia">G.</tp:taxon-name-part><tp:taxon-name-part taxon-name-part-type="species" reg="propinqua">propinqua</tp:taxon-name-part></tp:taxon-name></italic> is a Latin word meaning closely allied, of near relationship, related (<xref ref-type="bibr" rid="B52">Stearn 1992</xref>; <xref ref-type="bibr" rid="B13">Gledhill 2002</xref>), in reference to <italic><tp:taxon-name><tp:taxon-name-part taxon-name-part-type="genus" reg="Garcinia">G.</tp:taxon-name-part><tp:taxon-name-part taxon-name-part-type="species" reg="propinqua">propinqua</tp:taxon-name-part></tp:taxon-name></italic> being closely related to <italic><tp:taxon-name><tp:taxon-name-part taxon-name-part-type="genus" reg="Garcinia">G.</tp:taxon-name-part><tp:taxon-name-part taxon-name-part-type="species" reg="anomala">anomala</tp:taxon-name-part></tp:taxon-name></italic>. The specific epithet <italic><tp:taxon-name><tp:taxon-name-part taxon-name-part-type="genus" reg="Garcinia">Garcinia</tp:taxon-name-part><tp:taxon-name-part taxon-name-part-type="species" reg="bracteata">bracteata</tp:taxon-name-part></tp:taxon-name></italic> is a Latin word meaning with bracts, bracteate (<xref ref-type="bibr" rid="B52">Stearn 1992</xref>; <xref ref-type="bibr" rid="B13">Gledhill 2002</xref>) and refers to bracteate cymes (inflorescences with 2 opposite leafy bracts).</p></tp:treatment-sec><tp:treatment-sec sec-type="Vernacular names" id="SECID0E5NCI"><title>Vernacular names.</title><p><bold>Phawa thiam bai pradap</bold> (พะวาเทียมใบประดับ) (suggested here); Dieng-sa-slung, Dieng-soh-lang-sain (Jain, India), Dieng-soh-kwang, Soh-lain-khlaw (Khasi, India); Haibung (Manipur, India); Thechu (Garo, India).</p></tp:treatment-sec><tp:treatment-sec sec-type="Uses" id="SECID0EGOCI"><title>Uses.</title><p>The ripe fruits have a sour taste (from the specimen <italic>B. Hansen &amp; T. Smitinand 12915</italic>).</p></tp:treatment-sec><tp:treatment-sec sec-type="notes" id="SECID0EOOCI"><title>Notes.</title><p>Based on morphological characters and molecular data <xref ref-type="bibr" rid="B31">Nazre et al. (2018)</xref> excluded several species that were included in <tp:taxon-name><tp:taxon-name-part taxon-name-part-type="genus" reg="Garcinia">Garcinia</tp:taxon-name-part><tp:taxon-name-part taxon-name-part-type="infraspecific-rank">section</tp:taxon-name-part><tp:taxon-name-part taxon-name-part-type="section" reg="Garcinia">Garcinia</tp:taxon-name-part></tp:taxon-name> by <xref ref-type="bibr" rid="B21">Jones (1980)</xref>. <italic><tp:taxon-name><tp:taxon-name-part taxon-name-part-type="genus" reg="Garcinia">Garcinia</tp:taxon-name-part><tp:taxon-name-part taxon-name-part-type="species" reg="anomala">anomala</tp:taxon-name-part></tp:taxon-name></italic> is treated by <xref ref-type="bibr" rid="B21">Jones (1980)</xref> as belonging to <tp:taxon-name><tp:taxon-name-part taxon-name-part-type="genus" reg="Garcinia">Garcinia</tp:taxon-name-part><tp:taxon-name-part taxon-name-part-type="infraspecific-rank">section</tp:taxon-name-part><tp:taxon-name-part taxon-name-part-type="section" reg="Garcinia">Garcinia</tp:taxon-name-part></tp:taxon-name> but <xref ref-type="bibr" rid="B31">Nazre et al. (2018)</xref> exclude it from the section. Molecular results of <xref ref-type="bibr" rid="B12">Gaudeul et al. (2024)</xref> fully support the decision of <xref ref-type="bibr" rid="B31">Nazre et al. (2018)</xref>; they recovered two major lineages, nine major clades, and 11 sections. <italic><tp:taxon-name><tp:taxon-name-part taxon-name-part-type="genus" reg="Garcinia">G.</tp:taxon-name-part><tp:taxon-name-part taxon-name-part-type="species" reg="anomala">anomala</tp:taxon-name-part></tp:taxon-name></italic> is unplaced species within these11 sections (<xref ref-type="bibr" rid="B12">Gaudeul et al. 2024</xref>). It differs from <tp:taxon-name><tp:taxon-name-part taxon-name-part-type="genus" reg="Garcinia">Garcinia</tp:taxon-name-part><tp:taxon-name-part taxon-name-part-type="infraspecific-rank">section</tp:taxon-name-part><tp:taxon-name-part taxon-name-part-type="section" reg="Garcinia">Garcinia</tp:taxon-name-part></tp:taxon-name> by having axillary cymose inflorescences often in clusters of 3 flowers or 2–7 flowers on the short to slender peduncles, each subtended by 2 small leaf-like bracts and the male flowers having glomerate, depressed globose bundles of stamens surrounding the pistillode. From our examination of specimens, we agree with the results of <xref ref-type="bibr" rid="B31">Nazre et al. (2018)</xref>.</p><p><xref ref-type="bibr" rid="B62">Wang et al. (2017)</xref> treated <italic><tp:taxon-name><tp:taxon-name-part taxon-name-part-type="genus" reg="Garcinia">Garcinia</tp:taxon-name-part><tp:taxon-name-part taxon-name-part-type="species" reg="bracteata">bracteata</tp:taxon-name-part></tp:taxon-name></italic> and <italic><tp:taxon-name><tp:taxon-name-part taxon-name-part-type="genus" reg="Garcinia">G.</tp:taxon-name-part><tp:taxon-name-part taxon-name-part-type="species" reg="propinqua">propinqua</tp:taxon-name-part></tp:taxon-name></italic> as synonyms of <italic><tp:taxon-name><tp:taxon-name-part taxon-name-part-type="genus" reg="Garcinia">G.</tp:taxon-name-part><tp:taxon-name-part taxon-name-part-type="species" reg="anomala">anomala</tp:taxon-name-part></tp:taxon-name></italic>. <italic><tp:taxon-name><tp:taxon-name-part taxon-name-part-type="genus" reg="Garcinia">G.</tp:taxon-name-part><tp:taxon-name-part taxon-name-part-type="species" reg="anomala">anomala</tp:taxon-name-part></tp:taxon-name></italic> is the earliest named species and thus has nomenclatural priority. The three purported species of <italic><tp:taxon-name><tp:taxon-name-part taxon-name-part-type="genus" reg="Garcinia">Garcinia</tp:taxon-name-part></tp:taxon-name></italic> have similar morphological characters (overlapping variation in leaf shape and size, petiole length, foliar bract shape and peduncle length). There were no significant differences between these traits. They asserted that the traits previously used for distinguishing between <italic><tp:taxon-name><tp:taxon-name-part taxon-name-part-type="genus" reg="Garcinia">G.</tp:taxon-name-part><tp:taxon-name-part taxon-name-part-type="species" reg="bracteata">bracteata</tp:taxon-name-part></tp:taxon-name></italic>, <italic><tp:taxon-name><tp:taxon-name-part taxon-name-part-type="genus" reg="Garcinia">G.</tp:taxon-name-part><tp:taxon-name-part taxon-name-part-type="species" reg="anomala">anomala</tp:taxon-name-part></tp:taxon-name></italic>, and <italic><tp:taxon-name><tp:taxon-name-part taxon-name-part-type="genus" reg="Garcinia">G.</tp:taxon-name-part><tp:taxon-name-part taxon-name-part-type="species" reg="propinqua">propinqua</tp:taxon-name-part></tp:taxon-name></italic> are unreliable for distinguishing these species.</p><p>According to <xref ref-type="bibr" rid="B51">Singh (1993)</xref> the shape, size, and color of fruits are ellipsoid, c. 4.2 × c. 3.5 cm, and dark olive green, turning orange-yellow when ripe; however, from our examinations, we found the fruits are ellipsoid or broadly ellipsoid, 1.8–2.5 × 1.2–2.2 cm, without or with a short, thick beak, dark green, and turning purple when ripe (color of ripe fruits from the specimen <italic>B. Hansen &amp; T. Smitinand 12915</italic>).</p><p><italic><tp:taxon-name><tp:taxon-name-part taxon-name-part-type="genus" reg="Garcinia">Garcinia</tp:taxon-name-part><tp:taxon-name-part taxon-name-part-type="species" reg="anomala">anomala</tp:taxon-name-part></tp:taxon-name></italic> was described by <xref ref-type="bibr" rid="B42">Planchon and Triana (1860</xref>: 329), who cited the specimens collected by <italic>W. Griffith</italic> (without collector number) and <italic>J. D. Hooker &amp; T. Thomson 14</italic> in Khasia, India. The name <italic><tp:taxon-name><tp:taxon-name-part taxon-name-part-type="genus" reg="Garcinia">G.</tp:taxon-name-part><tp:taxon-name-part taxon-name-part-type="species" reg="anomala">anomala</tp:taxon-name-part></tp:taxon-name></italic> has been lectotypified thrice, firstly, <xref ref-type="bibr" rid="B62">Wang et al. (2017</xref>: 168) lectotypified this name using the specimen <italic>J. D. Hooker &amp; T. Thomson 14</italic> at K [K000380443], secondly, <xref ref-type="bibr" rid="B31">Nazre et al. (2018</xref>: 47) lectotypified this name using the same collector number at MPU [without barcode] with isolectotypes at A, E, K, and L [without barcodes], and thirdly, <xref ref-type="bibr" rid="B50">Shameer and Mohanan (2019</xref>: 181) selected the specimen <italic>W. Griffith 848</italic> at G [G00458432] as the lectotype, with isolectotypes at CAL [CAL0000046566], and W [W0073367]. Therefore, the first lectotypification has priority. We located the lectotype at K [K000380443] with isolectotypes at BR [BR0000005107803], E [E00438018], G [G00418238, G00458403], L [L0489482, L2409535, U1208227], MPU [MPU014371, MPU014372], P [P04022020, P04022021, P05062484, P05062485, P05062488], US [US02961086], and W [W0073366, W1889-0318023, W1889-0318024, W1889-0318030], but we could not find an isolectotype at A.</p><p><italic><tp:taxon-name><tp:taxon-name-part taxon-name-part-type="genus" reg="Garcinia">Garcinia</tp:taxon-name-part><tp:taxon-name-part taxon-name-part-type="species" reg="propinqua">propinqua</tp:taxon-name-part></tp:taxon-name></italic> was described by <xref ref-type="bibr" rid="B8">Craib (1924</xref>: 85), who cited the specimen <italic>A. F. G. Kerr 5611</italic> collected from Doi Chiang Dao, Chiang Mai Province, Thailand but he did not mention the name of the herbaria where the materials were housed, and following Art. 9.6 of the ICN (<xref ref-type="bibr" rid="B57">Turland et al. 2018</xref>), they constitute syntypes. <xref ref-type="bibr" rid="B31">Nazre et al. (2018)</xref> selected this specimen at K [K000380474] as the lectotype, with an isolectotype at BM [BM000611616].</p><p><italic><tp:taxon-name><tp:taxon-name-part taxon-name-part-type="genus" reg="Garcinia">Garcinia</tp:taxon-name-part><tp:taxon-name-part taxon-name-part-type="species" reg="bracteata">bracteata</tp:taxon-name-part></tp:taxon-name></italic> was named by C. Y. Wu but unpublished, and then this name was described by <xref ref-type="bibr" rid="B25">Li (1981</xref>: 490), who cited the specimen <italic>Y. H. Li 4103</italic> collected from Mengyuan, Mengla, Yunnan, China, and housed in KUN as the holotype.</p></tp:treatment-sec><tp:treatment-sec sec-type="material" id="SECID0ERXCI"><title>Additional specimens examined.</title><p><bold>Thailand. Northern.</bold> Chiang Mai [Doi Chiang Dao, fl., 28 Oct 1979 [as <italic><tp:taxon-name><tp:taxon-name-part taxon-name-part-type="genus" reg="Garcinia">Garcinia</tp:taxon-name-part></tp:taxon-name></italic> sp.], <italic>T. Shimizu</italic> et al. <italic>T-20980</italic> (AAU, BKF); Doi Chiang Dao Wildlife Sanctuary, Chiang Dao District, fr., 9 Nov 1995 [as <italic><tp:taxon-name><tp:taxon-name-part taxon-name-part-type="genus" reg="Garcinia">G.</tp:taxon-name-part><tp:taxon-name-part taxon-name-part-type="species" reg="propinqua">propinqua</tp:taxon-name-part></tp:taxon-name></italic>], <italic>J. F. Maxwell 95-1129</italic> (CMUB); Doi Ang Khang, Fang District, fl., 27 May 1998 (as <italic><tp:taxon-name><tp:taxon-name-part taxon-name-part-type="genus" reg="Garcinia">G.</tp:taxon-name-part><tp:taxon-name-part taxon-name-part-type="species" reg="bracteata">bracteata</tp:taxon-name-part></tp:taxon-name></italic>), <italic>T. Wongprasert</italic> et al. <italic>s.n.</italic> (BKF124408); Doi Ang Khang, fl., s.d. [as <italic><tp:taxon-name><tp:taxon-name-part taxon-name-part-type="genus" reg="Garcinia">Garcinia</tp:taxon-name-part></tp:taxon-name></italic> sp.], <italic>P. Triboun s.n.</italic> (BK265941)]; Chiang Rai [Summit of Doi Tung near temple, Mae Sai District (originally “Mae Fa Luang District” on the label), fr., 11 Oct 1997 [as <italic><tp:taxon-name><tp:taxon-name-part taxon-name-part-type="genus" reg="Garcinia">Garcinia</tp:taxon-name-part></tp:taxon-name></italic> sp.], <italic>R. Pooma &amp; M. Tamura RP-MT10</italic> (BKF, K); Doi Tung, near Wat Phra That Doi Tung, Huai Khrai Subdistrict, Mae Sai District, male fl., 23 May 2006 [as <italic><tp:taxon-name><tp:taxon-name-part taxon-name-part-type="genus" reg="Garcinia">G.</tp:taxon-name-part><tp:taxon-name-part taxon-name-part-type="species" reg="propinqua">propinqua</tp:taxon-name-part></tp:taxon-name></italic>], <italic>J. F. Maxwell 06-312</italic> (CMUB, L [L3878616], QBG); ibid., fr., 6 Sep 2006 [as <italic><tp:taxon-name><tp:taxon-name-part taxon-name-part-type="genus" reg="Garcinia">G.</tp:taxon-name-part><tp:taxon-name-part taxon-name-part-type="species" reg="propinqua">propinqua</tp:taxon-name-part></tp:taxon-name></italic>], <italic>J. F. Maxwell 06-637</italic> (CMUB, L [L3812984], QBG); along trail near summit of Pha Hung, above Wat Phra That Doi Tung, fr., 22 Oct 2012 [as <italic><tp:taxon-name><tp:taxon-name-part taxon-name-part-type="genus" reg="Garcinia">G.</tp:taxon-name-part><tp:taxon-name-part taxon-name-part-type="species" reg="propinqua">propinqua</tp:taxon-name-part></tp:taxon-name></italic>], <italic>M. van de Bult 1275</italic> (BKF, CMUB, L [L4311877]); near Wat Phra That Doi Tung, Mae Sai District (originally “Mae Fa Luang District” on the label), fl., 27 Feb 2003 [as <italic><tp:taxon-name><tp:taxon-name-part taxon-name-part-type="genus" reg="Garcinia">Garcinia</tp:taxon-name-part></tp:taxon-name></italic> sp.], <italic>R. Pooma &amp; V. Chaemchumroon 3742</italic> (BKF, SING [SING0095616]); near Wat Phra That Doi Tung, Mae Sai District, male fl., 19 May 2020 [as <italic><tp:taxon-name><tp:taxon-name-part taxon-name-part-type="genus" reg="Garcinia">G.</tp:taxon-name-part><tp:taxon-name-part taxon-name-part-type="species" reg="propinqua">propinqua</tp:taxon-name-part></tp:taxon-name></italic>], <italic>M. van de Bult 1732</italic> (BKF); Phu Chi Fa, male fl., 20 Mar 2000 [as <italic><tp:taxon-name><tp:taxon-name-part taxon-name-part-type="genus" reg="Garcinia">Garcinia</tp:taxon-name-part></tp:taxon-name></italic> sp.], <italic>BKF Sc404</italic> (BKF180336)]; Tak [Doi Pae Poe, about 90 km NW of Tak, female fl., 14 Mar 1968 [as <tp:taxon-name><tp:taxon-name-part taxon-name-part-type="genus" reg="Garcinia">G.</tp:taxon-name-part><tp:taxon-name-part taxon-name-part-type="uncertainty-rank">cf.</tp:taxon-name-part><tp:taxon-name-part taxon-name-part-type="species" reg="anomala">anomala</tp:taxon-name-part></tp:taxon-name>], <italic>B. Hansen &amp; T. Smitinand 12915</italic> (BKF, AAU, C, K, L [L2408816], P [P00329869])].</p><p><bold>India.</bold> Khasia, fl., s.d., <italic>J. D. Hooker &amp; T. Thomson s.n.</italic> (P [P05062486]); Indes Orientales, locality not specified, female fl., fr., 1859, <italic>J. D. Hooker &amp; T. Thomson s.n.</italic> (P [P05062491]); East Bengal, Khasya, male fl., s.d., distributed at the Royal Botanic Gardens, Kew (1861–1862), <italic>W. Griffith 848</italic> (CAL [CAL0000046566], G [G00458432], K [K000677605, K000677606], L [L0489483], P [P00329868]), US [US02961086], W [W0073367]); Khasia, fl. s.d., <italic>W. Griffith 654</italic> (K [K000677607]); locality not specified, fl., 1843, <italic>W. Griffith s.n.</italic> (P [P05062487]); Khasia, fr., 1864, <italic>Unreadable s.n.</italic> (P [P05062482]); India, Jaintia (originally “Jaintea” on the label), 14 Dec 1885, <italic>C. B. Clarke 42547H</italic> (G [G00458506]), <italic>C. B. Clarke 42547J</italic> (US [US02961087]); Assam, male fl., 1893, <italic>G. King’s Collector s.n.</italic> (L [L2408817], P [P05062492], US [US02961088]); Assam, Laitlynkot, Khasi Hills, young fr., 13 Jul 1949, <italic>T. R. Chand 1786</italic> (L [L2409534]); Assam, Cherrapunjee, Khasi Hills, 4000 ft alt., fl., 21 Jul 1952, <italic>W. N. Koelz 30721</italic> (L [L2409592]); ibid., fl., 29 Apr 1952, <italic>W. N. Koelz 29534a</italic> (L [L2409594]; ibid., fl. 9 May 1952, <italic>W. N. Koelz 29795</italic> (L [L2409595]).</p><p><bold>China.</bold> Yunnan, Mengyuan, Mengla, Xishuangbanna, 850 m alt., fl., 4 Sep 2004 [as <italic><tp:taxon-name><tp:taxon-name-part taxon-name-part-type="genus" reg="Garcinia">G.</tp:taxon-name-part><tp:taxon-name-part taxon-name-part-type="species" reg="bracteata">bracteata</tp:taxon-name-part></tp:taxon-name></italic>], Z<italic>hou Shi-shun 2056</italic> (QBG); Guangxi, Na Po County, Nong Hua, fl., 5 Jun 1989 [as <italic><tp:taxon-name><tp:taxon-name-part taxon-name-part-type="genus" reg="Garcinia">G.</tp:taxon-name-part><tp:taxon-name-part taxon-name-part-type="species" reg="bracteata">bracteata</tp:taxon-name-part></tp:taxon-name></italic>], <italic>H. Q. Wen W014</italic> ([US02961079]).</p><p><bold>Vietnam.</bold> Ha Giang, Dong Van District, Municipality Ho Quang Phin, Vicinity of Ta Xa Village, male fl., 28 Apr 1999 [as <italic><tp:taxon-name><tp:taxon-name-part taxon-name-part-type="genus" reg="Garcinia">Garcinia</tp:taxon-name-part></tp:taxon-name></italic> sp.], <italic>P. K. Loc</italic> et al. <italic>CBL1740</italic> ([P05061735]); Ha Giang, Meo Vac District, Municipality Sung Chang, Vicinity of Lu Lu Phin Village, Cao Bang Limestone, male fl., 29 Apr 1999 [as <italic><tp:taxon-name><tp:taxon-name-part taxon-name-part-type="genus" reg="Garcinia">Garcinia</tp:taxon-name-part></tp:taxon-name></italic> sp.], <italic>P. K. Loc</italic> et al. <italic>CBL1851</italic> (P [P05061727]); Cao Bang, Nguyen Binh District, Municipality Ca Thanh, Cao Bang Limestone, male fl., 13 Apr 1999 [as <italic><tp:taxon-name><tp:taxon-name-part taxon-name-part-type="genus" reg="Garcinia">Garcinia</tp:taxon-name-part></tp:taxon-name></italic> sp.], <italic>P. K. Loc</italic> et al. <italic>CBL1317</italic> (P [P05061730]); Hoa Binh Province, Mai Chau District, Hang Kla, fr., 22 Sep 2005 [as <italic><tp:taxon-name><tp:taxon-name-part taxon-name-part-type="genus" reg="Garcinia">Garcinia</tp:taxon-name-part></tp:taxon-name></italic> sp.], <italic>Vu Xuan Phong</italic> et al. <italic>HNK750</italic> (K [K000576423]).</p></tp:treatment-sec><ref-list><ref id="B62"><mixed-citation xmlns:xlink="http://www.w3.org/1999/xlink" xlink:type="simple"><person-group><name name-style="western"><surname>Wang</surname><given-names>L</given-names></name><name name-style="western"><surname>Xie</surname><given-names>Y</given-names></name><name name-style="western"><surname>Zhang</surname><given-names>Z</given-names></name></person-group> (<year>2017</year>) <article-title>The identification of <italic><tp:taxon-name><tp:taxon-name-part taxon-name-part-type="genus">Garcinia</tp:taxon-name-part><tp:taxon-name-part taxon-name-part-type="species">anomala</tp:taxon-name-part></tp:taxon-name></italic> (<tp:taxon-name><tp:taxon-name-part taxon-name-part-type="family">Clusiaceae</tp:taxon-name-part></tp:taxon-name>).</article-title><source>Phytotaxa</source><volume>327</volume>(<issue>2</issue>): <fpage>167</fpage>–<lpage>174</lpage>. <ext-link xlink:href="10.11646/phytotaxa.327.2.5" ext-link-type="doi" xlink:type="simple">https://doi.org/10.11646/phytotaxa.327.2.5</ext-link></mixed-citation></ref><ref id="B31"><mixed-citation xmlns:xlink="http://www.w3.org/1999/xlink" xlink:type="simple"><person-group><name name-style="western"><surname>Nazre</surname><given-names>M</given-names></name><name name-style="western"><surname>Newman</surname><given-names>MF</given-names></name><name name-style="western"><surname>Pennington</surname><given-names>RT</given-names></name><name name-style="western"><surname>Middleton</surname><given-names>DJ</given-names></name></person-group> (<year>2018</year>) <article-title>Taxonomic revision of <tp:taxon-name><tp:taxon-name-part taxon-name-part-type="genus">Garcinia</tp:taxon-name-part><tp:taxon-name-part taxon-name-part-type="infraspecific-rank">section</tp:taxon-name-part><tp:taxon-name-part taxon-name-part-type="section">Garcinia</tp:taxon-name-part></tp:taxon-name> (<tp:taxon-name><tp:taxon-name-part taxon-name-part-type="family">Clusiaceae</tp:taxon-name-part></tp:taxon-name>).</article-title><source>Phytotaxa</source><volume>373</volume>(<issue>1</issue>): <fpage>1</fpage>–<lpage>52</lpage>. <ext-link xlink:href="10.11646/phytotaxa.373.1.1" ext-link-type="doi" xlink:type="simple">https://doi.org/10.11646/phytotaxa.373.1.1</ext-link></mixed-citation></ref><ref id="B59"><mixed-citation xmlns:xlink="http://www.w3.org/1999/xlink" xlink:type="simple"><person-group><name name-style="western"><surname>Vesque</surname><given-names>J</given-names></name></person-group> (<year>1893</year>) <source><tp:taxon-name><tp:taxon-name-part taxon-name-part-type="family">Guttiferae</tp:taxon-name-part></tp:taxon-name>. In: de Candolle ALPP, de Candolle ACP (Eds) Monographiae Phanerogamarum, Prodromi Nunc Continuatio, Nunc Revisio Vol 8. Sumptibus G.</source><publisher-name>Masson</publisher-name>, <publisher-loc>Paris</publisher-loc>, <size units="page">669 pp</size>.</mixed-citation></ref><ref id="B52"><mixed-citation xmlns:xlink="http://www.w3.org/1999/xlink" xlink:type="simple"><person-group><name name-style="western"><surname>Stearn</surname><given-names>WT</given-names></name></person-group> (<year>1992</year>) <source>Botanical Latin: History, Grammar, Syntax, Terminology and Vocabulary. 4<sup>th</sup> edn.</source><publisher-name>Redwood Books</publisher-name>, <publisher-loc>Trowbridge for David &amp; Charles Publishers, England</publisher-loc>, <size units="page">546 pp</size>.</mixed-citation></ref><ref id="B13"><mixed-citation xmlns:xlink="http://www.w3.org/1999/xlink" xlink:type="simple"><person-group><name name-style="western"><surname>Gledhill</surname><given-names>D</given-names></name></person-group> (<year>2002</year>) <source>The Names of Plants. 3<sup>rd</sup> edn.</source><publisher-name>Cambridge University Press</publisher-name>, <publisher-loc>UK</publisher-loc>, <size units="page">326 pp</size>. <ext-link xlink:href="10.1017/CBO9780511754951" ext-link-type="doi" xlink:type="simple">https://doi.org/10.1017/CBO9780511754951</ext-link></mixed-citation></ref><ref id="B21"><mixed-citation xmlns:xlink="http://www.w3.org/1999/xlink" xlink:type="simple"><person-group><name name-style="western"><surname>Jones</surname><given-names>SW</given-names></name></person-group> (<year>1980</year>) <source>Morphology and Major Taxonomy of <italic><tp:taxon-name><tp:taxon-name-part taxon-name-part-type="genus">Garcinia</tp:taxon-name-part></tp:taxon-name></italic> (<tp:taxon-name><tp:taxon-name-part taxon-name-part-type="family">Guttiferae</tp:taxon-name-part></tp:taxon-name>).</source><publisher-name>PhD Thesis</publisher-name>, <publisher-loc>University of Leicester and British Museum (Natural History), London</publisher-loc>, <size units="page">474 pp</size>.</mixed-citation></ref><ref id="B12"><mixed-citation xmlns:xlink="http://www.w3.org/1999/xlink" xlink:type="simple"><person-group><name name-style="western"><surname>Gaudeul</surname><given-names>M</given-names></name><name name-style="western"><surname>Sweeney</surname><given-names>P</given-names></name><name name-style="western"><surname>Munzinger</surname><given-names>J</given-names></name></person-group> (<year>2024</year>) <article-title>An updated infrageneric classification of the pantropical species-rich genus <italic><tp:taxon-name><tp:taxon-name-part taxon-name-part-type="genus">Garcinia</tp:taxon-name-part></tp:taxon-name></italic> L. (<tp:taxon-name><tp:taxon-name-part taxon-name-part-type="family">Clusiaceae</tp:taxon-name-part></tp:taxon-name>) and some insights into the systematics of New Caledonian species, based on molecular and morphological evidence.</article-title><source>PhytoKeys</source><volume>239</volume>: <fpage>73</fpage>–<lpage>105</lpage>. <ext-link xlink:href="10.3897/phytokeys.239.112563" ext-link-type="doi" xlink:type="simple">https://doi.org/10.3897/phytokeys.239.112563</ext-link></mixed-citation></ref><ref id="B51"><mixed-citation xmlns:xlink="http://www.w3.org/1999/xlink" xlink:type="simple"><person-group><name name-style="western"><surname>Singh</surname><given-names>NP</given-names></name></person-group> (<year>1993</year>) <article-title><tp:taxon-name><tp:taxon-name-part taxon-name-part-type="family">Clusiaceae</tp:taxon-name-part></tp:taxon-name> (<tp:taxon-name><tp:taxon-name-part taxon-name-part-type="family">Guttiferae</tp:taxon-name-part></tp:taxon-name> nom. alt.).</article-title> In: <person-group><name name-style="western"><surname>Sharma</surname><given-names>BD</given-names></name><name name-style="western"><surname>Sanjappa</surname><given-names>S</given-names></name></person-group> (<role>Eds</role>) <issue-title>Flora of India Vol 3.</issue-title><source>Deep Printers, Ramesh Nagar, New Delhi</source>, <fpage>86</fpage>–<lpage>151</lpage>.</mixed-citation></ref><ref id="B42"><mixed-citation xmlns:xlink="http://www.w3.org/1999/xlink" xlink:type="simple"><person-group><name name-style="western"><surname>Planchon</surname><given-names>JE</given-names></name><name name-style="western"><surname>Triana</surname><given-names>J</given-names></name></person-group> (<year>1860</year>) Mémoire sur la famille des Guttifères. Annales des Sciences Naturelles Botanique. Victor Masson et Fils, Paris, Sér. 4, 14: 226–367.</mixed-citation></ref><ref id="B50"><mixed-citation xmlns:xlink="http://www.w3.org/1999/xlink" xlink:type="simple"><person-group><name name-style="western"><surname>Shameer</surname><given-names>PS</given-names></name><name name-style="western"><surname>Mohanan</surname><given-names>NN</given-names></name></person-group> (<year>2019</year>) <article-title>Lectotypification of three names in <italic><tp:taxon-name><tp:taxon-name-part taxon-name-part-type="genus">Garcinia</tp:taxon-name-part></tp:taxon-name></italic> (<tp:taxon-name><tp:taxon-name-part taxon-name-part-type="family">Garciniaceae</tp:taxon-name-part></tp:taxon-name>).</article-title><source>Rheedea</source><volume>29</volume>(<issue>2</issue>): <fpage>181</fpage>–<lpage>183</lpage>. <ext-link xlink:href="10.22244/rheedea.2019.29.2.04" ext-link-type="doi" xlink:type="simple">https://doi.org/10.22244/rheedea.2019.29.2.04</ext-link></mixed-citation></ref><ref id="B8"><mixed-citation xmlns:xlink="http://www.w3.org/1999/xlink" xlink:type="simple"><person-group><name name-style="western"><surname>Craib</surname><given-names>WG</given-names></name></person-group> (<year>1924</year>) <article-title>Contributions to the Flora of Siam: Additamentum XIV. Bulletin of Miscellaneous Information.</article-title><source>Royal Gardens, Kew</source><volume>1924</volume>(<issue>3</issue>): <fpage>81</fpage>–<lpage>98</lpage>. <ext-link xlink:href="10.2307/4111779" ext-link-type="doi" xlink:type="simple">https://doi.org/10.2307/4111779</ext-link></mixed-citation></ref><ref id="B57"><mixed-citation xmlns:xlink="http://www.w3.org/1999/xlink" xlink:type="simple"><person-group><name name-style="western"><surname>Turland</surname><given-names>NJ</given-names></name><name name-style="western"><surname>Wiersema</surname><given-names>JH</given-names></name><name name-style="western"><surname>Barrie</surname><given-names>FR</given-names></name><name name-style="western"><surname>Greuter</surname><given-names>W</given-names></name><name name-style="western"><surname>Hawksworth</surname><given-names>DL</given-names></name><name name-style="western"><surname>Herendeen</surname><given-names>PS</given-names></name><name name-style="western"><surname>Knapp</surname><given-names>S</given-names></name><name name-style="western"><surname>Kusber</surname><given-names>WH</given-names></name><name name-style="western"><surname>Li</surname><given-names>DZ</given-names></name><name name-style="western"><surname>Marhold</surname><given-names>K</given-names></name><name name-style="western"><surname>May</surname><given-names>TW</given-names></name><name name-style="western"><surname>McNeill</surname><given-names>J</given-names></name><name name-style="western"><surname>Monro</surname><given-names>AM</given-names></name><name name-style="western"><surname>Prado</surname><given-names>J</given-names></name><name name-style="western"><surname>Price</surname><given-names>MJ</given-names></name><name name-style="western"><surname>Smith</surname><given-names>GF</given-names></name></person-group> (<year>2018</year>) International Code of Nomenclature for <tp:taxon-name><tp:taxon-name-part taxon-name-part-type="above-family">Algae</tp:taxon-name-part></tp:taxon-name>, <tp:taxon-name><tp:taxon-name-part taxon-name-part-type="kingdom">Fungi</tp:taxon-name-part></tp:taxon-name>, and Plants (Shenzhen Code) Adopted by the Nineteenth International Botanical Congress Shenzhen, China, 2017. Koeltz Botanical Books, Regnum Vegetabile 159, Glashütten. <ext-link xlink:href="10.12705/Code.2018" ext-link-type="doi" xlink:type="simple">https://doi.org/10.12705/Code.2018</ext-link></mixed-citation></ref><ref id="B25"><mixed-citation xmlns:xlink="http://www.w3.org/1999/xlink" xlink:type="simple"><person-group><name name-style="western"><surname>Li</surname><given-names>YH</given-names></name></person-group> (<year>1981</year>) <article-title>Some new species of the genus <italic><tp:taxon-name><tp:taxon-name-part taxon-name-part-type="genus">Garcinia</tp:taxon-name-part></tp:taxon-name></italic> from South China.</article-title><source>Zhiwu Fenlei Xuebao</source><volume>19</volume>(<issue>4</issue>): <fpage>490</fpage>–<lpage>499</lpage>.</mixed-citation></ref></ref-list></tp:taxon-treatment>
